# Supplementary material for: Structural insight into the allosteric inhibition of human sodium-calcium exchanger NCX1 by XIP and SEA0400
Source: EMBO J. 2023 Dec 15;43(1):14–31. doi: 10.1038/s44318-023-00013-0 (PMC10897212; doi:10.1038/s44318-023-00013-0)
Supplement: Supplementary file 3 — Movie EV1 [file 44318_2023_13_MOESM3_ESM.zip]

Archive with 2 entries (2 files):
- Movie EV1/Movie EV1 legend.docx
- Movie EV1/Movie EV1.mp4
