# Supplementary material for: Structural insight into the allosteric inhibition of human sodium-calcium exchanger NCX1 by XIP and SEA0400
Source: EMBO J. 2023 Dec 15;43(1):14–31. doi: 10.1038/s44318-023-00013-0 (PMC10897212; doi:10.1038/s44318-023-00013-0)
Supplement: Supplementary file 4 — Source Data Fig. 3 [file 44318_2023_13_MOESM4_ESM.zip]

Archive with 1 entries (1 files):
- Figure 3E.xlsx
