# Supplementary material for: Structural insight into the allosteric inhibition of human sodium-calcium exchanger NCX1 by XIP and SEA0400
Source: EMBO J. 2023 Dec 15;43(1):14–31. doi: 10.1038/s44318-023-00013-0 (PMC10897212; doi:10.1038/s44318-023-00013-0)
Supplement: Supplementary file 4 — Source Data Fig. 3 [file 44318_2023_13_MOESM4_ESM.zip › Figure 3E.xlsx]

## Sheet: Sheet1
WT	dXIP	IIQQ
0.137218	0.466061	0.466061
0.155593	0.377723	0.377723
0.0913758	0.536995	0.536995
0.0745418	0.348388	0.348388
0.054846	0.383361	0.383361
0.117588	0.335907	0.335907
0.12593	0.404961	0.404961
0.0222931	0.423774	0.423774
0.0496616
