# Supplementary material for: Structural insight into the allosteric inhibition of human sodium-calcium exchanger NCX1 by XIP and SEA0400
Source: EMBO J. 2023 Dec 15;43(1):14–31. doi: 10.1038/s44318-023-00013-0 (PMC10897212; doi:10.1038/s44318-023-00013-0)
Supplement: Supplementary file 5 — Source Data Fig. 4 [file 44318_2023_13_MOESM5_ESM.zip › Figure 4E.xlsx]

## Sheet: Sheet1
WT	G832N	G836N	C245F	F248L	d-xip
0.255462	0.390003	1.08974	1.07216	0.991172	0.716832
0.134438	0.35014	1.02618	0.957244	0.92333	0.610023
0.1637	0.510569	0.81788	1.11915	0.96084	0.858496
0.0822011	0.606224	0.809379	1.03281	1.06717	0.900082
0.262723	0.651307	1.11442	1.11327		0.944206
0.167718	0.553377	0.892126	0.748465		0.893749
0.300493	0.45651	1.07816	0.782727		0.900284
0.0885032	0.623688				0.97443
0.368202	0.464172
0.0333324	0.584723
