# Supplementary material for: Structural insight into the allosteric inhibition of human sodium-calcium exchanger NCX1 by XIP and SEA0400
Source: EMBO J. 2023 Dec 15;43(1):14–31. doi: 10.1038/s44318-023-00013-0 (PMC10897212; doi:10.1038/s44318-023-00013-0)
Supplement: Supplementary file 6 — EV and Appendix Figure Source Data [file 44318_2023_13_MOESM6_ESM.zip › Figure EV and appendix/Figure EV4.xlsx]

## Sheet: Figure EV4A
Time	WT		WT-10uM-SEA0400
0	0.399503	0.0118766	0.343482	0.0109295
0.8256	0.399557	0.011802	0.3435	0.0107929
1.6913	0.39994	0.0118578	0.343691	0.0107356
2.5364	0.398967	0.0118291	0.343282	0.0108054
3.3997	0.398687	0.0117173	0.343936	0.0108741
4.2498	0.397843	0.0116406	0.343282	0.0107506
5.1171	0.397977	0.0116115	0.341964	0.010776
5.9583	0.396947	0.011519	0.343	0.0107325
6.8203	0.398197	0.0114116	0.343018	0.0107883
7.6833	0.396827	0.0112431	0.342964	0.0107087
8.5326	0.395727	0.0113926	0.343173	0.0108568
9.3772	0.397463	0.0115147	0.343282	0.0108386
10.2188	0.397063	0.011495	0.344055	0.0107795
11.0558	0.397347	0.0115809	0.342655	0.010649
11.8969	0.398457	0.0117228	0.343955	0.0107544
12.7704	0.397647	0.01171	0.3441	0.0107744
13.6472	0.397387	0.0114994	0.343455	0.010681
14.517	0.39809	0.0115841	0.343736	0.0106754
15.384	0.397687	0.0116593	0.343073	0.0108123
16.2443	0.398093	0.0115978	0.343618	0.010728
17.1113	0.39759	0.0117058	0.343118	0.0107426
17.9859	0.396847	0.011453	0.344345	0.0108968
18.858	0.3975	0.0115219	0.343982	0.0107773
19.744	0.397273	0.0115095	0.343618	0.0108292
20.627	0.396667	0.0114559	0.344964	0.0109442
21.4968	0.397733	0.0115144	0.343345	0.010886
22.3682	0.39734	0.0116159	0.344464	0.0107311
23.2456	0.396147	0.0115794	0.343045	0.0107902
24.1387	0.396373	0.0115152	0.343373	0.0106089
25.0214	0.396493	0.0114941	0.344318	0.0108393
25.9158	0.396693	0.0114588	0.344464	0.0107322
26.7868	0.397587	0.0114359	0.344218	0.0109044
27.6543	0.397103	0.011348	0.344309	0.0108512
28.5266	0.396867	0.0114233	0.343245	0.0104319
29.4188	0.395363	0.0112154	0.343618	0.0107051
30.2757	0.397083	0.0111833	0.343082	0.0108812
31.1326	0.39599	0.010904	0.346255	0.0104314
32.0004	0.396613	0.0111399	0.336736	0.00987564
32.8699	0.394337	0.0110572	0.336664	0.0100656
33.7478	0.395597	0.0109255	0.336855	0.0100232
34.6402	0.39489	0.0108738	0.334145	0.0103089
35.5387	0.395437	0.0108642	0.332555	0.0100956
36.4342	0.394207	0.0107791	0.3355	0.0101743
37.3058	0.395443	0.0108394	0.334445	0.010231
38.1775	0.404203	0.0114385	0.335845	0.010263
39.0522	0.398013	0.0108725	0.3359	0.0103241
39.949	0.398053	0.0110015	0.3353	0.0101801
40.8495	0.397133	0.0107885	0.335364	0.0103369
41.7489	0.39613	0.0106677	0.336282	0.0101903
42.6303	0.396217	0.0105365	0.334909	0.0102859
43.5141	0.396133	0.0105981	0.332973	0.010338
44.3857	0.395713	0.0106864	0.332755	0.0101696
45.2992	0.397533	0.0107437	0.334945	0.0101697
46.1978	0.396537	0.0105784	0.334964	0.0103499
47.0892	0.39647	0.0106453	0.336027	0.0104953
47.9869	0.39771	0.0107982	0.336136	0.0104553
48.8424	0.397173	0.0107039	0.336909	0.0105802
49.7234	0.39629	0.0106735	0.336555	0.0105112
50.5987	0.397333	0.0109955	0.334818	0.0107119
51.4787	0.398753	0.0107558	0.334527	0.0105963
52.3609	0.397787	0.0109328	0.336409	0.0106546
53.2333	0.39951	0.0109685	0.336291	0.0106806
54.1046	0.399513	0.0109718	0.337309	0.01051
54.9823	0.399137	0.0110127	0.334318	0.0103776
55.8537	0.39933	0.0107621	0.335336	0.0102998
56.7489	0.39957	0.0108957	0.336373	0.010306
57.6519	0.400147	0.0110332	0.335455	0.0103051
58.5499	0.40013	0.011033	0.335691	0.0104009
59.4237	0.399737	0.0108835	0.337127	0.0102952
60.2941	0.40071	0.0107999	0.338018	0.0106862
61.166	0.400303	0.0108115	0.3369	0.0105115
62.0598	0.398783	0.0106256	0.337409	0.0104425
62.9611	0.400323	0.0108702	0.337318	0.010282
63.8589	0.400073	0.0107335	0.337418	0.0105066
64.74	0.39922	0.0106491	0.337464	0.0103358
65.6054	0.399253	0.0107586	0.337136	0.0104562
66.4777	0.399117	0.0104643	0.337527	0.0104154
67.3642	0.398373	0.0105495	0.337636	0.0103623
68.2385	0.39899	0.0104971	0.336209	0.0102281
69.1201	0.398047	0.0104015	0.336445	0.0103201
70.0083	0.398737	0.0105466	0.337245	0.0105325
70.883	0.39827	0.0105217	0.337191	0.0103695
71.7535	0.397683	0.0104793	0.337245	0.010495
72.6364	0.398153	0.0104979	0.337573	0.0105222
73.513	0.398527	0.010478	0.337845	0.0103577
74.3884	0.3988	0.010387	0.337036	0.0102346
75.2512	0.39849	0.0105481	0.3377	0.010196
76.1003	0.39882	0.0104835	0.337927	0.0101107
76.9687	0.399063	0.0106271	0.336909	0.0100534
77.8301	0.39856	0.0105226	0.337309	0.0100545
78.6902	0.399617	0.0107606	0.337409	0.0100385
79.5782	0.398803	0.0106552	0.337755	0.0102199
80.452	0.398923	0.0105687	0.338245	0.0100282
81.3153	0.397863	0.0105156	0.337673	0.0100796
82.1835	0.39887	0.0105265	0.337582	0.0099638
83.0539	0.398237	0.0104336	0.336809	0.00993401
83.9065	0.399027	0.0104083	0.337427	0.0101564
84.7799	0.399393	0.0104127	0.339027	0.0102746
85.6671	0.399403	0.0104415	0.336309	0.0100828
86.5408	0.399837	0.0103078	0.338209	0.0101843
87.4319	0.39923	0.0103155	0.338	0.0101932
88.3039	0.3998	0.0105134	0.337427	0.0102488
89.174	0.400053	0.0104568	0.337491	0.0102929
90.0436	0.399973	0.0105044	0.338109	0.010209
90.9199	0.400947	0.0106149	0.337364	0.010061
91.7986	0.401753	0.0106772	0.338309	0.0101692
92.6858	0.400747	0.0106435	0.338145	0.0101067
93.5581	0.402813	0.0109194	0.336709	0.010139
94.4248	0.40195	0.0108367	0.336655	0.0100631
95.2764	0.40161	0.0107725	0.335045	0.00996554
96.1446	0.401833	0.010673	0.338527	0.0102996
97.0114	0.401627	0.0108177	0.336736	0.0101655
97.8784	0.40111	0.0107413	0.337836	0.0101484
98.7394	0.40178	0.0107218	0.338173	0.0103156
99.5908	0.40245	0.0107424	0.338118	0.0103073
100.444	0.4037	0.0107834	0.3373	0.0100971
101.328	0.403017	0.0105888	0.336418	0.0102231
102.225	0.401807	0.0105212	0.337873	0.0102968
103.102	0.402713	0.0106399	0.337409	0.0100436
103.965	0.40245	0.0106021	0.337882	0.0101468
104.834	0.40279	0.0106788	0.338982	0.0103056
105.704	0.40288	0.0106499	0.339391	0.0103392
106.575	0.40204	0.0106762	0.339155	0.0104449
107.451	0.402413	0.0105758	0.339327	0.0104294
108.329	0.402327	0.0106315	0.339236	0.0104948
109.201	0.403353	0.0106236	0.339455	0.0102775
110.064	0.404203	0.0106693	0.339382	0.010313
110.934	0.40371	0.0106511	0.339991	0.0103761
111.791	0.402727	0.0105852	0.339718	0.0104539
112.67	0.403693	0.010706	0.340209	0.0103887
113.549	0.403943	0.0105432	0.339818	0.0104783
114.438	0.403963	0.010492	0.340573	0.0104629
115.32	0.4055	0.0106666	0.338636	0.0104138
116.2	0.406413	0.010698	0.339355	0.0104437
117.073	0.406003	0.0104481	0.339973	0.0104812
117.943	0.406653	0.010646	0.341073	0.0106015
118.815	0.406997	0.0105616	0.340655	0.0104896
119.683	0.40737	0.0106226	0.339927	0.0105914
120.531	0.408127	0.0107365	0.340236	0.0105795
121.402	0.40845	0.0109162	0.341627	0.0101189
122.273	0.417237	0.01117	0.338127	0.00997037
123.15	0.41182	0.0106581	0.339309	0.0101409
124.043	0.413487	0.010812	0.339145	0.0100025
124.941	0.415483	0.0109721	0.339773	0.00995869
125.834	0.41674	0.0117248	0.340845	0.0102311
126.685	0.422757	0.0128928	0.342655	0.0105072
127.557	0.43044	0.0151963	0.332882	0.0111806
128.446	0.44796	0.0211167	0.342545	0.0114153
129.329	0.494997	0.0339627	0.344673	0.0117452
130.217	0.597763	0.0553367	0.345327	0.0117483
131.094	0.718373	0.0795151	0.346118	0.0118879
131.983	0.847093	0.0995859	0.348009	0.0122429
132.854	1.00504	0.115487	0.3481	0.0125825
133.723	1.19859	0.118839	0.349	0.0126466
134.599	1.39568	0.115124	0.350427	0.0127832
135.479	1.58311	0.108402	0.3515	0.0131948
136.368	1.73709	0.101367	0.346855	0.0132011
137.249	1.87301	0.0939736	0.347955	0.0134413
138.133	1.98556	0.0849086	0.349936	0.0136453
139.004	2.09411	0.0710078	0.3523	0.0145213
139.874	2.19264	0.0583522	0.355473	0.0154779
140.721	2.27337	0.0494264	0.360345	0.0175731
141.618	2.32613	0.0440601	0.367509	0.0204544
142.488	2.35601	0.0414276	0.373127	0.023851
143.358	2.3877	0.0387844	0.385191	0.0289384
144.203	2.40058	0.0380537	0.396655	0.0370197
145.073	2.40264	0.0366134	0.4135	0.0480654
145.971	2.40452	0.0371738	0.436982	0.0622606
146.853	2.40763	0.0350252	0.457091	0.0738192
147.744	2.41541	0.0358499	0.4709	0.0821835
148.618	2.39665	0.0335743	0.480082	0.0875354
149.506	2.40682	0.0336393	0.491491	0.093182
150.379	2.3953	0.0337073	0.499745	0.0970094
151.255	2.39023	0.0330042	0.506018	0.0999032
152.152	2.3801	0.0327793	0.516355	0.103756
153.028	2.37762	0.0332974	0.523927	0.10691
153.918	2.36853	0.0327611	0.531109	0.109937
154.791	2.35365	0.031429	0.538636	0.112291
155.661	2.35147	0.0313474	0.545018	0.115286
156.532	2.34715	0.0320204	0.551564	0.117968
157.406	2.32591	0.0307201	0.557836	0.120396
158.299	2.3329	0.0302596	0.561818	0.121775
159.196	2.32547	0.0308531	0.572791	0.125398
160.072	2.30655	0.0305374	0.577864	0.127413
160.96	2.30114	0.0293561	0.580836	0.128351
161.833	2.28486	0.0297415	0.586818	0.130635
162.703	2.26962	0.0297557	0.5914	0.133311
163.575	2.28371	0.0302514	0.594545	0.134476
164.415	2.27189	0.0292342	0.600682	0.136614
165.292	2.2605	0.0304072	0.602482	0.137484
166.163	2.24917	0.0290556	0.606036	0.139157
167.033	2.24073	0.0288202	0.606736	0.139201
167.928	2.23472	0.0291388	0.609445	0.139714
168.805	2.22687	0.0296349	0.609018	0.139131
169.697	2.21752	0.0282792	0.610264	0.13947
170.593	2.20846	0.028514	0.610727	0.139868
171.463	2.19597	0.0287071	0.610791	0.139395
172.333	2.19746	0.0288203	0.610264	0.138903
173.203	2.18965	0.0294374	0.609227	0.137798
174.092	2.17746	0.028269	0.610018	0.138
174.978	2.17282	0.0284458	0.612155	0.137892
175.858	2.16426	0.0279444	0.6113	0.137126
176.744	2.16279	0.0284911	0.608036	0.135399
177.613	2.15037	0.0283853	0.6071	0.134354
178.483	2.14084	0.0288422	0.604627	0.132696
179.335	2.13267	0.0279579	0.604	0.131698
180.227	2.1265	0.0284417	0.601027	0.129668
181.108	2.11963	0.0279337	0.599627	0.12829
181.974	2.11174	0.0273982	0.596555	0.126503
182.863	2.10473	0.0279285	0.595827	0.125196
183.733	2.10273	0.0277006	0.591209	0.122674
184.607	2.08703	0.0276149	0.590373	0.121675
185.478	2.08541	0.027462	0.588418	0.119926
186.351	2.07844	0.0276671	0.585027	0.118098
187.221	2.07081	0.0273009	0.584809	0.117314
188.109	2.05739	0.0272113	0.583073	0.115614
188.982	2.05305	0.0271343	0.580836	0.114234
189.852	2.0522	0.0277189	0.578764	0.112707
190.733	2.04194	0.0269113	0.575327	0.110745
191.63	2.03871	0.0276359	0.573027	0.109235
192.527	2.03377	0.0271765	0.571809	0.108267
193.402	2.01873	0.0273435	0.569491	0.106802
194.272	2.01928	0.0272997	0.569527	0.106212
195.141	2.0071	0.0269489	0.566236	0.104852
196.032	2.00167	0.0270593	0.566018	0.104216
196.91	1.99535	0.0264457	0.565227	0.10345
197.789	1.99755	0.0271833	0.563827	0.102371
198.678	1.98361	0.0272238	0.560664	0.100422
199.551	1.98032	0.0273873	0.560064	0.0997698
200.44	1.9704	0.0266632	0.554	0.0983383
201.312	1.96667	0.0271919	0.553545	0.0968677
202.186	1.96189	0.0267858	0.552118	0.0955427
203.056	1.95032	0.0265556	0.550482	0.0941277
203.93	1.93865	0.0261097	0.5487	0.0929627
204.809	1.93383	0.0260366	0.547527	0.0920546
205.663	1.92765	0.0267109	0.545245	0.0918247
206.535	1.92441	0.0258806	0.543455	0.0907516
207.407	1.91904	0.026434	0.543773	0.0904282
208.287	1.91534	0.026494	0.543245	0.0897829
209.153	1.90776	0.0268406	0.543091	0.0885676
210.022	1.89867	0.0265414	0.5443	0.0875617
210.891	1.89123	0.0260685	0.544564	0.0869453
211.761	1.89655	0.0263729	0.545245	0.0855797
212.64	1.88553	0.0268267	0.5449	0.0843096
213.532	1.8804	0.0266486	0.544745	0.0832992
214.404	1.87086	0.0262292	0.546482	0.0825525
215.296	1.86884	0.0263472	0.548155	0.0819066
216.168	1.85473	0.0259046	0.550918	0.0811309
217.035	1.85188	0.0261162	0.553809	0.0795218
217.907	1.8449	0.0258535	0.556727	0.0792378
218.793	1.84183	0.0253678	0.560582	0.0795135
219.683	1.83753	0.0256506	0.562745	0.0786304
220.553	1.83368	0.0262302	0.564727	0.0787052
221.446	1.82748	0.0253976	0.565236	0.0783798
222.317	1.82566	0.0264265	0.563236	0.0777811
223.184	1.8238	0.0255037	0.563791	0.0775295
224.057	1.81149	0.0263226	0.563491	0.0770545
224.942	1.80711	0.0256083	0.564164	0.0770249
225.831	1.80456	0.0269052	0.563673	0.0761769
226.729	1.80342	0.0258576	0.562036	0.0753669
227.625	1.79813	0.0266486	0.560791	0.0744135
228.492	1.7903	0.0257655	0.561355	0.0742393
229.36	1.78502	0.0261273	0.559318	0.0731237
230.235	1.77996	0.0265449	0.559009	0.0728258
231.104	1.77446	0.0254224	0.5588	0.0729395
231.971	1.77334	0.0260198	0.559382	0.0724524
232.843	1.76869	0.0270405	0.557982	0.0717747
233.712	1.75866	0.0260083	0.555055	0.0708756
234.56	1.76025	0.0264544	0.556227	0.0709053
235.459	1.76011	0.0265403	0.554555	0.0703565
236.359	1.75129	0.0264616	0.554291	0.0697309
237.261	1.74967	0.026907	0.553264	0.0692651
238.131	1.74222	0.0269876	0.552373	0.068903
239.021	1.73501	0.0264938	0.551955	0.068325
239.892	1.73311	0.0267847	0.550764	0.0682015
240.744	1.73247	0.0263345	0.549627	0.0674641
241.64	1.72479	0.0269353	0.547655	0.0668199
242.517	1.71789	0.026364	0.547736	0.0662187
243.409	1.71532	0.0265686	0.547473	0.0662202
244.274	1.71445	0.0265956	0.547782	0.065504
245.145	1.70156	0.0260449	0.546909	0.0652067
246.015	1.70476	0.025959	0.545036	0.0644062
246.89	1.70432	0.0271223	0.544455	0.0641786
247.79	1.69774	0.0261884	0.542836	0.0634622
248.667	1.69305	0.0263885	0.543809	0.0632895
249.558	1.69771	0.0267424	0.542845	0.0626715
250.423	1.69297	0.0261426	0.542155	0.0621658
251.292	1.69137	0.0265983	0.542327	0.0619143
252.166	1.68847	0.0261951	0.543636	0.0620346
253.038	1.68307	0.0264246	0.542727	0.0613819
253.911	1.67964	0.0265514	0.540264	0.0607506
254.781	1.67653	0.0266842	0.540873	0.0605179
255.641	1.67799	0.0265017	0.540509	0.0601584
256.519	1.67233	0.0262368	0.540427	0.0597221
257.399	1.67231	0.0271525	0.541064	0.0595243
258.269	1.66978	0.0264969	0.5404	0.059268
259.161	1.66282	0.0263635	0.540018	0.0589464
260.055	1.65906	0.0267993	0.541845	0.0588871
260.926	1.65709	0.0267256	0.539664	0.0587995
261.794	1.65573	0.0269972	0.538891	0.0582078
262.667	1.65444	0.0271365	0.538436	0.057683
263.551	1.6469	0.0263382	0.538091	0.0576325
264.424	1.64064	0.0267071	0.537209	0.0573683
265.312	1.63846	0.0265614	0.535382	0.0569726
266.206	1.63516	0.0274426	0.535809	0.0566154
267.075	1.63083	0.0271371	0.534991	0.0564431
267.953	1.62845	0.0273171	0.535391	0.0562618
268.844	1.62967	0.0266892	0.536	0.0563173
269.722	1.62574	0.0263145	0.534655	0.0560611
270.598	1.61603	0.0264794	0.533036	0.0555651
271.486	1.61883	0.0266296	0.533536	0.0556596
272.355	1.61762	0.0270278	0.533945	0.0552728
273.226	1.6121	0.0269419	0.534555	0.0550133
274.094	1.60904	0.0267364	0.531564	0.0546708
274.971	1.60522	0.0270644	0.532055	0.0548513
275.861	1.60954	0.0270222	0.532636	0.0546605
276.734	1.60566	0.0273242	0.532055	0.0544332
277.601	1.60487	0.0269404	0.530982	0.0541528
278.471	1.59813	0.0272486	0.532309	0.0543201
279.32	1.60151	0.027065	0.528227	0.0539894
280.219	1.59571	0.027713	0.529718	0.0538292
281.119	1.59703	0.0274163	0.530891	0.0538286
281.989	1.58789	0.0272364	0.531355	0.0535404
282.882	1.59231	0.0269123	0.531682	0.0534202
283.755	1.58931	0.0273295	0.531145	0.0532227
284.625	1.58211	0.0270045	0.530345	0.0528763
285.498	1.58617	0.0274004	0.5313	0.0525846
286.399	1.58026	0.0271952	0.529973	0.0523459
287.277	1.58227	0.0272327	0.530491	0.0523989
288.15	1.57982	0.0274894	0.529727	0.051885
289.012	1.57715	0.028158	0.529609	0.0514148
289.886	1.57242	0.0282311	0.5295	0.0514737
290.773	1.56753	0.0279682	0.528918	0.051124
291.647	1.56768	0.0283305	0.527755	0.0507772
292.527	1.56792	0.0280005	0.528073	0.0507508
293.418	1.56157	0.0274783	0.527027	0.0505233
294.298	1.55928	0.0274374	0.525345	0.0502743
295.179	1.55929	0.0277164	0.527155	0.0503088
296.051	1.55867	0.0278437	0.526509	0.0500935
296.925	1.55712	0.0286136	0.525682	0.0499326
297.798	1.55146	0.0280362	0.527318	0.0502714
298.666	1.55048	0.0287475	0.527082	0.0501914
299.521	1.54772	0.0283543	0.525682	0.0501538
300.383	1.54209	0.0285066	0.525036	0.0500186
301.251	1.5448	0.0287229	0.526382	0.04947
302.146	1.54374	0.0286193	0.522382	0.0492817
303.024	1.53845	0.0288178	0.524536	0.0490814
303.92	1.53472	0.0289026	0.5241	0.0491906
304.814	1.53698	0.0287188	0.522118	0.0489319
305.668	1.54033	0.0293009	0.522973	0.0488834
306.554	1.5388	0.029577	0.521218	0.0485638
307.431	1.53392	0.0294921	0.522773	0.0487717
308.328	1.54072	0.0300511	0.518845	0.0491218
309.206	1.53563	0.0296299	0.523182	0.0505731
310.094	1.52018	0.0333254	0.523182	0.050555
310.964	1.54234	0.0428406	0.521782	0.0495152
311.835	1.47057	0.0375504	0.518882	0.0478777
312.71	1.47675	0.0358544	0.521236	0.0478076
313.58	1.47889	0.0334816	0.520718	0.0477774
314.457	1.53307	0.0389298	0.518582	0.0475809
315.35	1.52083	0.031243	0.516536	0.0472571
316.227	1.50467	0.0313814	0.516927	0.0471834
317.11	1.5065	0.0313907	0.516082	0.0471706
317.981	1.51125	0.0318968	0.516509	0.0466155
318.854	1.50306	0.0319662	0.520582	0.0469263
319.725	1.50183	0.0320047	0.518345	0.0462085
320.573	1.50162	0.0318816	0.518018	0.0461902
321.458	1.4911	0.0317897	0.516909	0.0459019
322.331	1.48724	0.0319228	0.515227	0.0454469
323.202	1.48737	0.0319423	0.516536	0.0452531
324.079	1.48737	0.0322072	0.518518	0.04536
324.978	1.4845	0.0323768	0.516809	0.0449974
325.877	1.48522	0.0327764	0.517773	0.04504
326.757	1.48391	0.033144	0.517936	0.0451427
327.638	1.48036	0.0328778	0.517909	0.0452574
328.509	1.47901	0.0327315	0.516545	0.0449275
329.384	1.4723	0.0331254	0.516736	0.0454022
330.256	1.47571	0.0338274	0.517382	0.0454064
331.136	1.46896	0.0335163	0.516245	0.0452851
332.025	1.46805	0.0337128	0.516164	0.0452045
332.9	1.46879	0.0341096	0.515364	0.0450604
333.769	1.46678	0.034061	0.513427	0.0448222
334.64	1.46015	0.034359	0.5136	0.044531
335.51	1.46122	0.0345676	0.513627	0.0446603
336.383	1.46016	0.0346375	0.514236	0.0448176
337.279	1.45514	0.0346241	0.514036	0.0446753
338.15	1.46034	0.035015	0.512518	0.044375
339.028	1.45282	0.0353914	0.511973	0.0441264
339.892	1.44988	0.0347604	0.512164	0.0439693
340.765	1.45357	0.0355325	0.510718	0.0436879
341.653	1.44095	0.0351015	0.510545	0.0436321
342.528	1.44239	0.0355415	0.509436	0.0433879
343.396	1.44479	0.0358154	0.509318	0.0433827
344.268	1.43862	0.0358871	0.509091	0.0434029
345.14	1.43773	0.0362999	0.508145	0.0428356
346.009	1.43672	0.0362957	0.5055	0.0427291
346.887	1.43178	0.0363069	0.505718	0.0426883
347.779	1.43274	0.0361764	0.504327	0.0422706
348.678	1.42462	0.0364464	0.504073	0.0420493
349.552	1.42708	0.0365896	0.503673	0.0415284
350.42	1.42061	0.036957	0.503155	0.0414238
351.311	1.4196	0.0373505	0.501918	0.0408849
352.181	1.41626	0.0367367	0.502645	0.0407535
353.062	1.41537	0.0372677	0.502127	0.0406243
353.955	1.41789	0.0371828	0.502109	0.0401884
354.831	1.40695	0.0371529	0.5017	0.0397964
355.696	1.40753	0.0373635	0.501273	0.039747
356.588	1.40919	0.0377654	0.499718	0.0395092
357.46	1.40668	0.0378307	0.502091	0.0393982
358.307	1.40233	0.0380695	0.500118	0.039048
359.19	1.40016	0.0380009	0.499455	0.039099
360.081	1.40012	0.0383938	0.499536	0.0385771
360.974	1.3953	0.0382568	0.497618	0.0385542
361.843	1.39676	0.0384752	0.498764	0.0382073
362.715	1.39937	0.0385622	0.495518	0.0377752
363.606	1.39382	0.038701	0.496336	0.0378517
364.48	1.3937	0.0394885	0.494682	0.0376111
365.349	1.3901	0.03948	0.495073	0.0375689
366.22	1.40186	0.0394498	0.493873	0.0375089
367.09	1.38051	0.0384509	0.494582	0.0374914
367.961	1.38675	0.0387209	0.492718	0.0356626
368.83	1.3825	0.0390022	0.491291	0.0351114
369.693	1.37558	0.0392874	0.491091	0.0352488
370.581	1.36656	0.039722	0.489964	0.0349496
371.48	1.36929	0.0406679	0.487545	0.0350874
372.351	1.37541	0.0413863	0.489182	0.0345507
373.215	1.38258	0.0420963	0.491345	0.034752
374.094	1.39685	0.0434353	0.493827	0.0346783
374.984	1.4131	0.0457775	0.503618	0.0371562
375.863	1.42411	0.0463499	0.518855	0.0414515
376.759	1.43424	0.0470114	0.538236	0.0473329
377.638	1.44538	0.0477569	0.561891	0.0536097
378.5	1.43257	0.0482528	0.574764	0.0596005
379.371	1.459	0.0485743	0.618736	0.0652182
380.244	1.4577	0.0478551	0.675955	0.0697394
381.134	1.46348	0.0474274	0.709064	0.0757932
382.034	1.46521	0.0471613	0.746718	0.0791739
382.907	1.46962	0.0469137	0.793327	0.0802459
383.787	1.46977	0.0467441	0.836091	0.0841539
384.651	1.46181	0.0460376	0.869382	0.0866742
385.538	1.45854	0.0457543	0.897009	0.0842733
386.41	1.4535	0.0454654	0.924191	0.081581
387.259	1.45202	0.0455945	0.951164	0.0776731
388.13	1.44679	0.0458113	0.9709	0.0752653
389	1.44174	0.0460269	0.976991	0.0735783
389.87	1.43336	0.0457393	0.973418	0.0716745
390.739	1.42812	0.0454874	0.967664	0.0710084
391.618	1.41871	0.0455851	0.958036	0.0702549
392.51	1.41623	0.0455421	0.946936	0.0690264
393.408	1.40387	0.046074	0.931382	0.0679715
394.3	1.39505	0.0462065	0.917245	0.0669635
395.175	1.39325	0.0468486	0.900427	0.0671399
396.072	1.38423	0.047212	0.883264	0.0666009
396.94	1.37232	0.0470756	0.864064	0.0669873
397.817	1.36528	0.0478426	0.846864	0.0663854
398.713	1.3593	0.0478461	0.825882	0.0660309
399.588	1.35172	0.0483413	0.807327	0.0652723
400.479	1.34008	0.0485502	0.789964	0.0644472
401.35	1.34043	0.0491659	0.771736	0.063674
402.221	1.33404	0.0493612	0.7517	0.0626714
403.09	1.32509	0.0494679	0.734545	0.0611649
403.967	1.31585	0.0493767	0.719309	0.0597549
404.836	1.30923	0.049211	0.702182	0.0582279
405.732	1.30511	0.0497687	0.687436	0.0571959
406.603	1.30194	0.0500279	0.673227	0.055704
407.472	1.29314	0.0499288	0.658582	0.054543
408.341	1.2854	0.0499788	0.649791	0.0539538
409.214	1.282	0.0501534	0.639318	0.0530375
410.089	1.27639	0.0502349	0.628145	0.0526472
410.96	1.27404	0.0499777	0.620173	0.0525314
411.83	1.2688	0.0504408	0.612418	0.0523536
412.7	1.26546	0.050394	0.603518	0.0517032
413.56	1.26306	0.0505904	0.597055	0.0512413
414.441	1.25335	0.0504984	0.592173	0.0513778
415.338	1.2525	0.0506604	0.586618	0.0512737
416.216	1.24783	0.050878	0.579445	0.0509303
417.103	1.24205	0.0510538	0.575727	0.0518081
417.976	1.24006	0.0510091	0.573627	0.0526988
418.853	1.23421	0.0510798	0.568136	0.0523092
419.718	1.23182	0.051289	0.563227	0.0526698
	1.22608	0.0512791	0.560736	0.0527807
	1.21936	0.0510149	0.555873	0.0521904
	1.21735	0.0513855	0.552809	0.052071
	1.21211	0.0513463	0.546945	0.0509214
	1.20852	0.0511457	0.543464	0.0500538
	1.20503	0.0509828	0.5383	0.0493121
	1.19957	0.0511088	0.5355	0.0475506
	1.19847	0.0514065	0.532045	0.0464301
			0.527718	0.0450588
			0.523155	0.0434978
			0.517864	0.0406263
			0.512518	0.038208
			0.507645	0.0361134
			0.504373	0.0347559
			0.500209	0.0321454
			0.4959	0.030264
			0.491691	0.0284123
			0.487818	0.0269095
			0.485364	0.0258898
			0.481809	0.024293
			0.477518	0.0233219
			0.475945	0.022704
			0.474964	0.0221597
			0.472527	0.0214431
			0.470936	0.0211527
			0.467464	0.0209242
			0.467445	0.0202657
			0.466555	0.0203696
			0.464845	0.0199225
			0.463327	0.0196874
			0.461	0.0190851
			0.460682	0.0190035
			0.459545	0.0185462
			0.457255	0.0182434
			0.458809	0.0184687
			0.457091	0.0181375
			0.455191	0.0180496
			0.456236	0.0178392
			0.455091	0.0179949
			0.454573	0.0180624
			0.454691	0.0178924
			0.453845	0.017994
			0.453809	0.0179383
			0.452627	0.0178046
			0.451836	0.0177037
			0.450618	0.0178998
			0.450836	0.0178654
			0.450691	0.01777
			0.451591	0.0179303
			0.450827	0.0179782
			0.452282	0.0182875
			0.450282	0.017995
			0.4512	0.0177354
			0.449064	0.0177155
			0.450936	0.017802
			0.449645	0.01774
			0.4511	0.0181277
			0.450064	0.0176767
			0.450618	0.0176683
			0.450564	0.0176147
			0.450873	0.0174757

## Sheet: Figure EV4B
Time	G832N			Time	G832N-10uM-SEA0400
0	0.389016	0.00865622		0	0.368586	0.00804742
1380.33	0.389416	0.00870905		1380.33	0.369684	0.00820961
2245.52	0.387541	0.00872009		2245.52	0.368903	0.0082099
3444.33	0.387705	0.00872142		3444.33	0.368538	0.0080864
5014.88	0.388918	0.0086919		5014.88	0.369005	0.00799811
6205.19	0.388552	0.00875576		6205.19	0.369327	0.00824998
7052.06	0.388791	0.00858717		7052.06	0.371711	0.0081116
7916.58	0.389175	0.00868837		7916.58	0.368286	0.00803812
8789.97	0.387148	0.0085905		8789.97	0.371478	0.00820221
9666.8	0.387827	0.00857395		9666.8	0.371151	0.00816234
10538.4	0.387534	0.00876809		10538.4	0.369803	0.00801337
11402.9	0.388009	0.00869285		11402.9	0.370027	0.00825167
12269.9	0.386795	0.00863793		12269.9	0.371259	0.00818972
13132.7	0.386116	0.00850106		13132.7	0.370824	0.00825091
14014.9	0.387432	0.00860425		14014.9	0.370449	0.00810324
14884.4	0.387605	0.00854727		14884.4	0.370638	0.00816038
15761.6	0.386739	0.00842392		15761.6	0.372086	0.00814006
16615	0.386648	0.0082597		16615	0.371414	0.0081188
17481.2	0.38518	0.00847436		17481.2	0.372919	0.00831233
18330.9	0.386605	0.00833844		18330.9	0.372651	0.00816316
19179.3	0.38667	0.00839605		19179.3	0.372238	0.00815533
20073.2	0.386116	0.00837731		20073.2	0.373354	0.00821978
20973.4	0.385605	0.00832979		20973.4	0.373503	0.00832069
21876.4	0.386018	0.00830606		21876.4	0.373386	0.00836701
22754.1	0.386809	0.00836253		22754.1	0.374335	0.00845386
23647.9	0.385473	0.00823683		23647.9	0.374265	0.00834565
24545.1	0.386632	0.00843155		24545.1	0.373835	0.00836585
25444.2	0.38698	0.00824421		25444.2	0.371332	0.00827639
26343.6	0.386789	0.008246		26343.6	0.370811	0.00815822
27227	0.385452	0.00826698		27227	0.371462	0.00839144
28119.4	0.384964	0.00814034		28119.4	0.371524	0.00836457
29029.3	0.387591	0.00829174		29029.3	0.371195	0.00840362
29920.4	0.388459	0.00818025		29920.4	0.371581	0.0085394
30790.6	0.387934	0.0080857		30790.6	0.370416	0.00857995
31686.6	0.389623	0.00823363		31686.6	0.371459	0.00857686
32576.7	0.387527	0.00801086		32576.7	0.374303	0.00871189
33461.1	0.388286	0.00816572		33461.1	0.375535	0.00849444
34354.5	0.386957	0.00811829		34354.5	0.3751	0.00820515
35253.7	0.389218	0.00805269		35253.7	0.372662	0.0078949
36153.6	0.387932	0.00792472		36153.6	0.368846	0.00751645
37024.5	0.387366	0.00752026		37024.5	0.368338	0.00766644
37926.3	0.385186	0.00744353		37926.3	0.3682	0.00748643
38825.6	0.381061	0.00717494		38825.6	0.367227	0.00738869
39707.4	0.383157	0.0071982		39707.4	0.36643	0.00744038
40566.8	0.382602	0.00709292		40566.8	0.365751	0.00737925
41447.5	0.384355	0.00726475		41447.5	0.363859	0.00751742
42336.5	0.3818	0.00700743		42336.5	0.36517	0.00740257
43209.4	0.382809	0.00703874		43209.4	0.364386	0.0074083
44108.2	0.381668	0.00695038		44108.2	0.363057	0.00744048
45005.1	0.383098	0.00712575		45005.1	0.3643	0.00744094
45877.8	0.38103	0.0071127		45877.8	0.362697	0.00755497
46778.6	0.384427	0.00717564		46778.6	0.363592	0.00740991
47673.4	0.382168	0.00709831		47673.4	0.362203	0.00750379
48557.6	0.381543	0.00705647		48557.6	0.362608	0.0075009
49451.6	0.382648	0.00697405		49451.6	0.362568	0.00740091
50345.5	0.382164	0.00691671		50345.5	0.362141	0.0075488
51239.5	0.383798	0.00703576		51239.5	0.36193	0.00763265
52119.3	0.383402	0.00713928		52119.3	0.362546	0.00759007
53015.8	0.383489	0.0070804		53015.8	0.362341	0.00747209
53917.9	0.384168	0.00712586		53917.9	0.361365	0.00765041
54813.8	0.384355	0.00712322		54813.8	0.362403	0.00779614
55713.7	0.385245	0.00715527		55713.7	0.361305	0.00780201
56587.9	0.383257	0.00704869		56587.9	0.362805	0.00775777
57484.8	0.384377	0.00701748		57484.8	0.362892	0.00783219
58363.8	0.383541	0.00695254		58363.8	0.362605	0.00787218
59238.3	0.383961	0.00709525		59238.3	0.363651	0.0079113
60126	0.383552	0.00689215		60126	0.362541	0.00785301
61022.3	0.383705	0.00697388		61022.3	0.3631	0.00790071
61897.6	0.385348	0.00698681		61897.6	0.363727	0.00785351
62763.2	0.384607	0.00702823		62763.2	0.362727	0.00783943
63636.3	0.384911	0.00699935		63636.3	0.363286	0.00790886
64536.3	0.385525	0.00702164		64536.3	0.363127	0.00796564
65432.9	0.384409	0.00693595		65432.9	0.363192	0.0080407
66307.1	0.384977	0.00698307		66307.1	0.362946	0.00788901
67200.4	0.385366	0.00695069		67200.4	0.363365	0.00811634
68078.4	0.384523	0.00699026		68078.4	0.364611	0.00801876
68972.5	0.384093	0.00702353		68972.5	0.362616	0.00800361
69848.2	0.385111	0.00695784		69848.2	0.362284	0.00795839
70740.8	0.384773	0.00714057		70740.8	0.362692	0.00800898
71620	0.385814	0.00698496		71620	0.361986	0.00799014
72519.5	0.387577	0.00699505		72519.5	0.362119	0.00795962
73414	0.38768	0.00689362		73414	0.362327	0.00795584
74296.5	0.388091	0.00688669		74296.5	0.361905	0.00788424
75181.5	0.38745	0.00699749		75181.5	0.361897	0.00795785
76067.5	0.387791	0.0069234		76067.5	0.362338	0.00790781
76956.6	0.387232	0.00698731		76956.6	0.361397	0.00780728
77849.8	0.38745	0.00690295		77849.8	0.362181	0.00782337
78726.4	0.38705	0.00691165		78726.4	0.361092	0.00772209
79596.6	0.388259	0.00680155		79596.6	0.36127	0.00781324
80468.7	0.388352	0.00677035		80468.7	0.362241	0.00796714
81337.4	0.388511	0.00665501		81337.4	0.362224	0.00788891
82216.2	0.386677	0.00680331		82216.2	0.362889	0.0080616
83109.9	0.387607	0.00683915		83109.9	0.362138	0.00784368
84007.8	0.3877	0.00679		84007.8	0.362789	0.00783692
84879.8	0.388627	0.00682162		84879.8	0.36257	0.00798727
85748.1	0.388461	0.00677925		85748.1	0.361146	0.00788232
86615.9	0.388316	0.00696825		86615.9	0.36213	0.00790125
87503.5	0.388268	0.00684545		87503.5	0.361892	0.00800601
88380.4	0.389339	0.00673573		88380.4	0.361905	0.00796935
89289.5	0.388459	0.00662036		89289.5	0.362019	0.00802303
90186.6	0.390795	0.00671693		90186.6	0.363146	0.00801784
91080.5	0.388973	0.00660851		91080.5	0.362978	0.0079403
91981.4	0.3896	0.00670356		91981.4	0.361322	0.00784626
92880.2	0.390095	0.0067388		92880.2	0.363322	0.00815434
93763.2	0.38978	0.00669491		93763.2	0.362311	0.00796202
94655.3	0.390707	0.00675955		94655.3	0.362295	0.00792521
95536.1	0.391116	0.00671763		95536.1	0.361781	0.00798798
96416.5	0.392027	0.00681756		96416.5	0.361241	0.00789192
97299	0.390355	0.00677481		97299	0.361268	0.00781997
98190.4	0.390993	0.00676402		98190.4	0.362184	0.00797869
99075.4	0.39142	0.00663421		99075.4	0.363746	0.00811409
99964	0.391945	0.00668416		99964	0.361424	0.00782338
100865	0.391984	0.00668183		100865	0.363489	0.0080732
101757	0.391677	0.00670884		101757	0.362711	0.00796792
102629	0.391834	0.0066589		102629	0.361814	0.00811303
103510	0.391748	0.00665975		103510	0.362676	0.00795417
104380	0.391968	0.0066183		104380	0.362692	0.00803725
105276	0.393266	0.00660076		105276	0.363505	0.00796946
106153	0.392516	0.00659055		106153	0.362219	0.00806698
107037	0.392466	0.00655722		107037	0.360814	0.0079212
107911	0.393034	0.00664132		107911	0.362073	0.00793553
108779	0.39358	0.00658895		108779	0.363076	0.00796077
109648	0.394159	0.00675969		109648	0.362043	0.00794781
110521	0.392214	0.00655052		110521	0.363305	0.00816752
111391	0.394023	0.00666547		111391	0.363651	0.00796847
112264	0.3942	0.00664204		112264	0.363443	0.00814386
113142	0.393848	0.00657951		113142	0.363727	0.00820026
114007	0.394766	0.00667925		114007	0.361659	0.00790901
114901	0.394961	0.0066582		114901	0.363286	0.00806898
115776	0.395014	0.00661316		115776	0.363154	0.00794043
116673	0.39463	0.00671026		116673	0.36363	0.00802879
117544	0.396298	0.00661936		117544	0.3619	0.00807904
118441	0.396509	0.00657428		118441	0.363176	0.00803781
119318	0.39758	0.00659706		119318	0.364846	0.00809279
120200	0.397816	0.00659752		120200	0.365676	0.00816625
121089	0.39637	0.00661705		121089	0.365676	0.00811219
121987	0.396027	0.00663953		121987	0.364846	0.0079743
122886	0.397223	0.00662018		122886	0.367049	0.00834691
123758	0.396052	0.0065858		123758	0.362476	0.00813014
124633	0.39848	0.00671762		124633	0.371189	0.00807651
125523	0.394075	0.00646516		125523	0.369619	0.00790487
126382	0.399789	0.00646582		126382	0.369527	0.00786014
127265	0.399	0.00639958		127265	0.369843	0.00770283
128143	0.399011	0.00650073		128143	0.370643	0.00771311
129034	0.405191	0.0072207		129034	0.372935	0.00775716
129908	0.445232	0.0121155		129908	0.374008	0.00784039
130772	0.573743	0.0231033		130772	0.375981	0.00819287
131656	0.791695	0.0280068		131656	0.381754	0.00886358
132546	1.00374	0.0346349		132546	0.396176	0.0129915
133446	1.21143	0.0412908		133446	0.431462	0.0261777
134347	1.47014	0.0457937		134347	0.49657	0.0414865
135244	1.72869	0.0473252		135244	0.582757	0.0629747
136117	1.90036	0.0482142		136117	0.686651	0.0820887
137018	2.00979	0.0486494		137018	0.779257	0.0986656
137919	2.06901	0.0492761		137919	0.844638	0.10941
138807	2.10283	0.0477794		138807	0.903135	0.117613
139689	2.11219	0.0472152		139689	0.952684	0.122385
140590	2.11413	0.04783		140590	1.0021	0.126014
141485	2.11498	0.0458939		141485	1.06036	0.127108
142355	2.10929	0.0464243		142355	1.12991	0.127717
143254	2.08971	0.0459883		143254	1.19133	0.130115
144137	2.08292	0.0457506		144137	1.23293	0.13213
145003	2.07803	0.0449558		145003	1.27844	0.136474
145892	2.06136	0.0449062		145892	1.31078	0.139192
146761	2.05976	0.0439626		146761	1.34115	0.138411
147644	2.05643	0.0443061		147644	1.37077	0.138068
148511	2.04442	0.0440778		148511	1.39504	0.139506
149402	2.03151	0.043409		149402	1.40331	0.139939
150286	2.0157	0.0421667		150286	1.41164	0.140208
151160	2.01673	0.042344		151160	1.41048	0.139656
152039	2.01127	0.0418196		152039	1.40453	0.138217
152913	2.01209	0.0410009		152913	1.40684	0.13741
153773	2.01436	0.0426264		153773	1.4055	0.135964
154657	2.00444	0.0412141		154657	1.40183	0.13435
155559	1.99545	0.0413958		155559	1.39905	0.133357
156457	1.99404	0.0406238		156457	1.39111	0.131069
157336	1.9886	0.040735		157336	1.3939	0.130653
158229	1.99826	0.0406135		158229	1.38985	0.130043
159111	1.9907	0.0410389		159111	1.38149	0.128404
159996	1.98344	0.0405356		159996	1.37415	0.126894
160871	1.96545	0.0405777		160871	1.36821	0.12566
161746	1.95028	0.0391118		161746	1.36596	0.125339
162655	1.9424	0.0388829		162655	1.36113	0.123876
163534	1.94281	0.0386637		163534	1.35034	0.122332
164414	1.93245	0.0383914		164414	1.3439	0.120974
165304	1.93117	0.0382373		165304	1.33941	0.120235
166204	1.94097	0.0386977		166204	1.328	0.118864
167094	1.93321	0.0376483		167094	1.32453	0.118417
167977	1.92748	0.037103		167977	1.31824	0.117237
168873	1.92851	0.0375207		168873	1.31116	0.115997
169756	1.91801	0.0371824		169756	1.30295	0.114904
170644	1.92267	0.0373101		170644	1.29492	0.113845
171526	1.91676	0.0365689		171526	1.289	0.112825
172413	1.9025	0.0362257		172413	1.28651	0.112421
173291	1.90673	0.0360418		173291	1.27514	0.110783
174183	1.88803	0.0353241		174183	1.27098	0.109788
175054	1.89193	0.0357639		175054	1.26455	0.10919
175922	1.88187	0.0351914		175922	1.26422	0.108906
176788	1.88092	0.0352066		176788	1.25422	0.107915
177656	1.8927	0.0359582		177656	1.2507	0.106827
178533	1.87992	0.0355059		178533	1.24213	0.105876
179405	1.87902	0.0354512		179405	1.23744	0.105104
180285	1.88015	0.0350955		180285	1.23346	0.104469
181166	1.87883	0.0349503		181166	1.22835	0.103903
182037	1.87376	0.0343109		182037	1.22098	0.102671
182908	1.87508	0.0350098		182908	1.21815	0.101679
183783	1.86234	0.0340713		183783	1.21344	0.10042
184658	1.86759	0.034345		184658	1.21139	0.0996531
185553	1.86059	0.0345939		185553	1.20636	0.0989007
186447	1.85782	0.033788		186447	1.20351	0.0984312
187319	1.85227	0.0340265		187319	1.19586	0.0970801
188191	1.84851	0.0336331		188191	1.19262	0.0963928
189064	1.83928	0.0335197		189064	1.18881	0.0958901
189968	1.84149	0.0333002		189968	1.18708	0.0950736
190841	1.82264	0.0334144		190841	1.17999	0.0940495
191734	1.8351	0.0330145		191734	1.17472	0.0935871
192612	1.83398	0.0328793		192612	1.16734	0.0925474
193479	1.83044	0.0331441		193479	1.17057	0.0927953
194366	1.82759	0.0328051		194366	1.16161	0.0917567
195239	1.81666	0.0327171		195239	1.15934	0.0916475
196113	1.82422	0.0324062		196113	1.15555	0.0910533
196978	1.81654	0.0326417		196978	1.14423	0.0897209
197844	1.81683	0.0322957		197844	1.1407	0.0890669
198693	1.81051	0.0323666		198693	1.14066	0.0889076
199590	1.80449	0.0321044		199590	1.13531	0.0885709
200474	1.81075	0.0321442		200474	1.13002	0.0878972
201365	1.79116	0.0308916		201365	1.12903	0.0876145
202259	1.79894	0.0315256		202259	1.11887	0.0865656
203136	1.79163	0.0313018		203136	1.11498	0.0863512
204011	1.78779	0.0312372		204011	1.10911	0.0855506
204900	1.79076	0.0316274		204900	1.10679	0.0857632
205781	1.78272	0.0311844		205781	1.10021	0.0848841
206671	1.77913	0.0307487		206671	1.09561	0.0847013
207546	1.77982	0.0311431		207546	1.09205	0.0840344
208446	1.77238	0.0314434		208446	1.08803	0.0842223
209326	1.77646	0.0310903		209326	1.08119	0.0834765
210220	1.7651	0.0301867		210220	1.07758	0.0831063
211115	1.76801	0.030876		211115	1.06995	0.0823064
212016	1.76247	0.0307364		212016	1.06878	0.0822751
212918	1.76479	0.0304548		212918	1.06005	0.0815349
213812	1.76113	0.0302683		213812	1.05757	0.0813291
214695	1.76086	0.0303406		214695	1.05236	0.0806333
215565	1.75452	0.0302795		215565	1.04692	0.0804481
216458	1.74904	0.0309191		216458	1.0415	0.0799604
217353	1.75932	0.0302706		217353	1.0371	0.0798459
218228	1.74647	0.0298577		218228	1.03202	0.0793093
219132	1.74073	0.030124		219132	1.02406	0.0788449
220006	1.74241	0.030411		220006	1.02226	0.0785069
220885	1.7419	0.0301284		220885	1.01779	0.0784655
221741	1.73438	0.0299044		221741	1.01163	0.077635
222629	1.74147	0.0296004		222629	1.00635	0.0772126
223533	1.73614	0.0295175		223533	1.00384	0.0772029
224418	1.72407	0.0296984		224418	0.997327	0.0765276
225301	1.72066	0.0292338		225301	0.996003	0.0762631
226168	1.71982	0.0293001		226168	0.989535	0.0751364
227047	1.71868	0.0295187		227047	0.990268	0.0749526
227942	1.71442	0.0294832		227942	0.990389	0.0741771
228839	1.71036	0.0292983		228839	0.985854	0.0731103
229713	1.70756	0.0288733		229713	0.987392	0.0732436
230610	1.70712	0.028625		230610	0.983484	0.0729024
231488	1.70625	0.0287203		231488	0.983	0.072782
232383	1.70884	0.0290322		232383	0.974973	0.0723266
233282	1.70306	0.0285494		233282	0.978822	0.0731605
234182	1.69655	0.0287065		234182	0.973446	0.0725598
235055	1.70029	0.0290328		235055	0.969705	0.0725386
235952	1.69297	0.0284454		235952	0.969305	0.0727515
236825	1.69355	0.0288777		236825	0.961581	0.0722465
237722	1.69581	0.0289279		237722	0.963865	0.0723334
238622	1.69492	0.0290561		238622	0.958097	0.0718285
239496	1.69093	0.0292105		239496	0.958176	0.0720533
240372	1.69064	0.0288239		240372	0.951968	0.0720117
241264	1.68422	0.0285953		241264	0.948524	0.0718199
242158	1.67909	0.0290489		242158	0.94373	0.0716923
243029	1.67564	0.0289657		243029	0.940076	0.0714402
243891	1.67844	0.0294547		243891	0.935443	0.0711811
244775	1.67008	0.029038		244775	0.934478	0.0715724
245667	1.67199	0.0287433		245667	0.927624	0.0709188
246553	1.6657	0.0284745		246553	0.925054	0.070796
247443	1.66412	0.0291849		247443	0.921943	0.0707657
248341	1.66108	0.0280561		248341	0.917254	0.0704392
249223	1.6608	0.0286523		249223	0.913832	0.0698721
250112	1.65757	0.0282801		250112	0.908438	0.0695435
251008	1.65541	0.0278046		251008	0.903232	0.0694555
251883	1.65102	0.0278274		251883	0.900935	0.0692282
252777	1.64789	0.0285035		252777	0.895249	0.0687348
253654	1.64608	0.0279589		253654	0.895603	0.0689903
254526	1.64492	0.0277923		254526	0.888922	0.0685749
255395	1.63572	0.0277226		255395	0.885049	0.0682281
256266	1.63143	0.0282784		256266	0.887254	0.0685102
257142	1.63023	0.0280899		257142	0.877014	0.0676101
258031	1.64134	0.0277218		258031	0.875741	0.0674303
258928	1.62783	0.0282784		258928	0.869803	0.0672507
259802	1.62629	0.027619		259802	0.870338	0.0670853
260661	1.62446	0.027631		260661	0.867	0.0671741
261536	1.61397	0.0274734		261536	0.862803	0.0666596
262412	1.61889	0.0276505		262412	0.859827	0.0665445
263311	1.6032	0.0272365		263311	0.856462	0.0662792
264185	1.62278	0.0270035		264185	0.854384	0.0660881
265055	1.6049	0.0272569		265055	0.851473	0.0655578
265915	1.6045	0.0276532		265915	0.848241	0.0656309
266769	1.59835	0.0274266		266769	0.844219	0.0654262
267641	1.6016	0.0277197		267641	0.842008	0.0650391
268527	1.60555	0.0276043		268527	0.840919	0.0650082
269406	1.60012	0.0277925		269406	0.83723	0.0645623
270282	1.60301	0.0280275		270282	0.836662	0.064944
271166	1.58234	0.0277162		271166	0.833868	0.0643028
272044	1.59076	0.0281412		272044	0.832641	0.0646613
272938	1.61	0.0282738		272938	0.825362	0.0638776
273817	1.58371	0.0277663		273817	0.826289	0.0638704
274713	1.58936	0.0277226		274713	0.820665	0.0633923
275590	1.58711	0.0284602		275590	0.819838	0.0634417
276456	1.58335	0.0275056		276456	0.815714	0.0628493
277322	1.58629	0.0277023		277322	0.817357	0.0632731
278178	1.58227	0.028215		278178	0.81293	0.0631327
279036	1.57828	0.0282095		279036	0.814135	0.0630274
279911	1.57739	0.0285059		279911	0.814297	0.0631646
280799	1.5709	0.0272672		280799	0.802468	0.0617266
281669	1.57575	0.0284022		281669	0.805886	0.0617053
282535	1.57082	0.0281042		282535	0.803014	0.0614074
283412	1.56825	0.0283639		283412	0.802459	0.0611037
284325	1.56466	0.0284004		284325	0.797781	0.0608895
285210	1.56343	0.0283764		285210	0.79633	0.0606922
286086	1.54983	0.0277451		286086	0.794946	0.0606118
286975	1.55912	0.0280745		286975	0.790984	0.0598667
287844	1.55965	0.0275018		287844	0.791049	0.0597602
288699	1.55338	0.0279331		288699	0.788097	0.0595485
289567	1.55457	0.0285421		289567	0.784984	0.0592719
290464	1.55368	0.0283006		290464	0.781446	0.0589712
291363	1.54472	0.0281584		291363	0.781735	0.0586416
292267	1.54274	0.0278345		292267	0.778259	0.058473
293166	1.53753	0.0280884		293166	0.785892	0.0598701
294065	1.53877	0.028719		294065	0.772824	0.0593529
294964	1.53612	0.0281764		294964	0.76493	0.0586806
295864	1.53347	0.0282251		295864	0.766765	0.0585568
296742	1.52513	0.0282784		296742	0.762597	0.0579509
297633	1.52789	0.0286055		297633	0.76383	0.0585436
298533	1.52717	0.0278618		298533	0.760805	0.0585145
299411	1.52325	0.0285045		299411	0.759032	0.0578134
300302	1.52587	0.0278771		300302	0.756135	0.0577637
301184	1.52038	0.0282814		301184	0.756681	0.0573928
302081	1.52058	0.0282254		302081	0.752751	0.0572158
302973	1.51483	0.02834		302973	0.749735	0.0570639
303873	1.50934	0.028316		303873	0.745692	0.0566056
304753	1.5074	0.0283125		304753	0.753097	0.0567789
305641	1.50368	0.0280988		305641	0.741789	0.0562142
306518	1.50726	0.0281212		306518	0.737286	0.0554684
307417	1.5019	0.0279354		307417	0.741462	0.0553179
308312	1.49767	0.0279567		308312	0.738876	0.0551514
309211	1.50093	0.0282683		309211	0.740589	0.0553138
310095	1.49627	0.0282206		310095	0.734754	0.0549918
310951	1.49318	0.0282766		310951	0.733989	0.054659
311834	1.48846	0.0279487		311834	0.731811	0.0544117
312718	1.49025	0.0284079		312718	0.73057	0.0544746
313601	1.48492	0.0281862		313601	0.726119	0.0539881
314495	1.48222	0.0281499		314495	0.7261	0.05426
315395	1.48043	0.0280551		315395	0.723568	0.0537062
316292	1.4788	0.0282503		316292	0.722308	0.0536211
317196	1.47467	0.0283281		317196	0.715808	0.0524532
318089	1.48223	0.0279422		318089	0.720038	0.0523781
318966	1.46768	0.0276228		318966	0.717886	0.0519216
319866	1.46865	0.0279408		319866	0.718238	0.0518775
320762	1.46773	0.0282835		320762	0.719889	0.0521519
321653	1.46373	0.0280844		321653	0.714268	0.0515823
322536	1.45541	0.0282307		322536	0.709495	0.051272
323431	1.4618	0.028202		323431	0.710146	0.0513323
324308	1.45973	0.0286794		324308	0.70703	0.0511526
325205	1.45438	0.0285092		325205	0.705605	0.0510114
326079	1.46642	0.028653		326079	0.700568	0.0510188
326970	1.48203	0.0304061		326970	0.697286	0.0501901
327872	1.47618	0.0300898		327872	0.70053	0.0501318
328745	1.47204	0.0302321		328745	0.700578	0.0502933
329648	1.4685	0.0299902		329648	0.697338	0.0499615
330542	1.4635	0.0298427		330542	0.692708	0.0500825
331421	1.46445	0.0298999		331421	0.693703	0.0497242
332313	1.46118	0.0301793		332313	0.694268	0.0499052
333205	1.421	0.0287211		333205	0.690749	0.0492953
334074	1.43462	0.0288128		334074	0.678551	0.0478858
334954	1.43127	0.0285239		334954	0.689446	0.0479877
335855	1.42903	0.0286733		335855	0.688603	0.0478459
336754	1.42975	0.0281697		336754	0.68677	0.0478319
337652	1.42158	0.0287115		337652	0.683654	0.0472489
338551	1.42317	0.0287694		338551	0.685422	0.0476658
339434	1.41871	0.0288053		339434	0.683319	0.0472584
340321	1.41204	0.0288924		340321	0.678373	0.0468752
341222	1.41628	0.0287451		341222	0.679041	0.0467789
342120	1.40794	0.0290478		342120	0.677062	0.0466721
342999	1.41178	0.0286987		342999	0.675705	0.0463833
343891	1.40507	0.0288509		343891	0.673549	0.0463616
344760	1.40364	0.0286579		344760	0.674138	0.0463182
345645	1.4009	0.0292924		345645	0.672076	0.0460752
346544	1.39742	0.0286648		346544	0.669811	0.045951
347434	1.39834	0.0290892		347434	0.66733	0.0455355
348330	1.39104	0.0290866		348330	0.666332	0.0455313
349210	1.39924	0.0294177		349210	0.666127	0.0452368
350079	1.39431	0.0293394		350079	0.663538	0.0450922
350944	1.39446	0.0288172		350944	0.664097	0.0451523
351833	1.3869	0.0293155		351833	0.66277	0.0449191
352718	1.38412	0.0291723		352718	0.661762	0.0447258
353615	1.384	0.02918		353615	0.660635	0.0447452
354513	1.37929	0.0291951		354513	0.657416	0.0445094
355385	1.37873	0.0288378		355385	0.655495	0.0444325
356257	1.37604	0.0291857		356257	0.664924	0.0452752
357146	1.37129	0.0288958		357146	0.645835	0.0443563
358018	1.37193	0.0290938		358018	0.648046	0.0441089
358898	1.36435	0.0282685		358898	0.646935	0.0439959
359786	1.36846	0.0293107		359786	0.647295	0.0438336
360671	1.36193	0.0294709		360671	0.64147	0.0429899
361560	1.36187	0.0284974		361560	0.639511	0.0431554
362461	1.36163	0.029722		362461	0.638143	0.0428835
363362	1.3649	0.0293833		363362	0.639254	0.0427016
364265	1.3602	0.0279934		364265	0.638135	0.0423942
365164	1.36319	0.0288543		365164	0.637186	0.0425657
366064	1.35933	0.0289958		366064	0.628762	0.0425506
366938	1.36487	0.0286822		366938	0.628965	0.0423013
367836	1.37352	0.0285999		367836	0.625443	0.0414728
368737	1.41047	0.0289237		368737	0.62833	0.0415874
369635	1.46093	0.0299322		369635	0.630346	0.0419304
370536	1.49045	0.0302672		370536	0.629397	0.0420061
371433	1.51408	0.028304		371433	0.627562	0.0419437
372325	1.53327	0.0279114		372325	0.627754	0.0413873
373200	1.55248	0.0289448		373200	0.625549	0.0409666
374079	1.55923	0.0282161		374079	0.619151	0.0405577
374969	1.56898	0.0282759		374969	0.62857	0.0405076
375873	1.56986	0.0285479		375873	0.664159	0.0384313
376769	1.57061	0.0280803		376769	0.773776	0.042706
377641	1.56933	0.0279302		377641	0.889186	0.0496011
378517	1.55802	0.0269567		378517	1.00818	0.049234
379488	1.56	0.0268112		379488	1.14683	0.0468116
380338	1.54816	0.0268972		380338	1.23788	0.0506045
381215	1.55208	0.0267619		381215	1.28732	0.0517738
382091	1.54302	0.0265639		382091	1.31313	0.0516267
382985	1.53818	0.0269047		382985	1.29078	0.0493249
383855	1.53041	0.0266732		383855	1.30304	0.0485623
384756	1.51341	0.0273401		384756	1.2841	0.0476165
385655	1.51279	0.0283162		385655	1.26649	0.0479966
386534	1.50528	0.0283464		386534	1.22689	0.0480058
387424	1.49393	0.0289152		387424	1.19725	0.0478902
388322	1.48565	0.0291907		388322	1.16535	0.0476187
389222	1.47668	0.0296147		389222	1.13516	0.0474382
390095	1.46888	0.0296776		390095	1.11515	0.0479415
390992	1.46361	0.0304941		390992	1.09305	0.0473919
391890	1.45743	0.030784		391890	1.07989	0.0479014
392766	1.448	0.0303703		392766	1.07065	0.0470633
393660	1.44248	0.0305553		393660	1.06344	0.0468789
394558	1.43531	0.0310003		394558	1.05839	0.0463414
395437	1.42576	0.0306371		395437	1.05951	0.0458473
396306	1.42559	0.0310261		396306	1.05837	0.0457355
397205	1.41621	0.0308359		397205	1.05858	0.0462226
398106	1.41061	0.0304096		398106	1.05476	0.0459772
398998	1.39818	0.0299096		398998	1.05054	0.0455586
399878	1.39826	0.0301177		399878	1.03914	0.0446121
400772	1.39577	0.0297911		400772	1.03683	0.0446971
401644	1.38786	0.0299778		401644	1.02469	0.0446373
402524	1.38177	0.0296862		402524	1.01144	0.0439004
403415	1.37809	0.0297752		403415	1.00646	0.0442223
404330	1.37075	0.0301824		404330	0.990541	0.0439634
405215	1.36329	0.0296611		405215	0.982816	0.0437275
406112	1.36617	0.0303716		406112	0.971535	0.0432489
407008	1.3578	0.0302731		407008	0.965259	0.0428513
407886	1.35373	0.030078		407886	0.952024	0.0419253
408783	1.34705	0.0302776		408783	0.95173	0.0420243
409681	1.3639	0.0315708		409681	0.944935	0.040946
410555	1.32751	0.0307164		410555	0.932611	0.0402194
411449	1.33594	0.0310463		411449	0.928351	0.0396743
412322	1.33119	0.0308292		412322	0.917927	0.0386199
413220	1.32652	0.0304241		413220	0.912522	0.0376423
414104	1.32062	0.0311752		414104	0.906489	0.0372246
414996	1.31511	0.0310502		414996	0.904008	0.0364761
415891	1.31054	0.0313302		415891	0.898046	0.036116
416790	1.30621	0.0313522		416790	0.897227	0.0360887
417682	1.29947	0.0309599		417682	0.896011	0.0364898
418546	1.30042	0.0311897		418546	0.891054	0.0368903
419435	1.29513	0.0305636		419435	0.883524	0.0371121
	1.29074	0.0307402			0.879024	0.0371272
	1.28808	0.0306435			0.872341	0.0368476
	1.28273	0.0307468			0.861122	0.0366541
	0.995791	0.0591732			0.853519	0.0364826
	0.988987	0.0583048			0.843141	0.0356129
	0.98457	0.0587575
	0.982596	0.0592294
	0.977613	0.0584473
	0.971083	0.0582859
	0.96443	0.0573642
	0.963391	0.0575804
	0.961178	0.0576877
	0.95563	0.0574942
	0.954165	0.0571678
	0.950783	0.0569528
	0.948313	0.0568437
	0.945783	0.0564827
	0.94153	0.0562645
	0.939757	0.0561415
	0.93427	0.0554985
	0.931365	0.0553897
	0.931661	0.0556675
	0.928483	0.0555385
	0.920974	0.0549801
	0.920122	0.0553512
	0.914457	0.0552177
	0.911335	0.0550593
	0.907643	0.0543976
	0.904309	0.0543041
	0.898639	0.0543437
	0.89717	0.0549565
	0.893665	0.0546428
	0.890022	0.0546499
	0.890335	0.0540535
	0.886443	0.0537548
	0.884296	0.0538824
	0.879361	0.0534618
	0.87703	0.0531111

## Sheet: Figure EV4C
Time	G836N			Time	G836N-10uM-SEA0400
0	0.424175	0.0138095		-4	0.411887	0.0181716
0.8138	0.423925	0.0138339		-3.1601	0.412643	0.0181495
1.6582	0.427608	0.0139826		-2.3138	0.411652	0.0179242
2.486	0.426946	0.0137377		-1.4732	0.411726	0.0178164
3.3417	0.426808	0.0139978		-0.6297	0.411009	0.0172485
4.1849	0.427354	0.013928		0.2316	0.409948	0.0169192
5.0522	0.427521	0.0139631		1.0732	0.410848	0.017111
5.89	0.426633	0.0140925		1.9142	0.410543	0.0168214
6.7329	0.430225	0.0142388		2.7749	0.410278	0.0168229
7.5747	0.429338	0.0143203		3.6217	0.409426	0.0168316
8.4139	0.429621	0.0142207		4.4696	0.40977	0.0167429
9.2706	0.430362	0.0143699		5.3298	0.408326	0.0164243
10.1258	0.429883	0.0142623		6.1806	0.407839	0.0162075
10.9807	0.43015	0.0143095		7.0441	0.408057	0.0160153
11.84	0.430442	0.0143873		7.8914	0.407613	0.0155888
12.732	0.430433	0.0143798		8.7619	0.406735	0.015025
13.5997	0.431521	0.0143868		9.6266	0.405417	0.014534
14.4506	0.431975	0.0145415		10.4902	0.404222	0.0143836
15.3112	0.431446	0.014658		11.3385	0.403339	0.0142355
16.1584	0.432563	0.0148611		12.1975	0.401743	0.0138608
17.0314	0.432721	0.0148672		13.0496	0.399552	0.0138333
17.8971	0.434242	0.0149027		13.9171	0.40057	0.0137491
18.782	0.431367	0.0148116		14.7823	0.401013	0.0140912
19.6401	0.432275	0.0149125		15.6494	0.402004	0.0138901
20.4792	0.433046	0.0149412		16.5018	0.400587	0.0139844
21.35	0.433667	0.0150497		17.3696	0.402083	0.0141452
22.2186	0.433892	0.0152371		18.2402	0.402113	0.0140862
23.0893	0.434721	0.0152969		19.1153	0.400209	0.0138444
23.9565	0.435371	0.0154269		19.9893	0.400283	0.0136989
24.8269	0.434312	0.0151734		20.8508	0.400326	0.0135673
25.6683	0.4367	0.0154211		21.6921	0.400478	0.0132217
26.5383	0.436225	0.0154845		22.5617	0.399722	0.0131473
27.4141	0.435812	0.0152895		23.4382	0.399409	0.0130083
28.2737	0.435458	0.0153525		24.3092	0.399083	0.0129538
29.1173	0.437625	0.0153986		25.1705	0.398943	0.013044
29.9787	0.435392	0.0156139		26.0355	0.399474	0.0129763
30.8217	0.437129	0.0157579		26.8751	0.398913	0.0130372
31.6835	0.437104	0.0157891		27.7374	0.397743	0.0128167
32.5361	0.439746	0.0160494		28.589	0.397322	0.0128376
33.4163	0.441412	0.0160538		29.448	0.397148	0.0127419
34.2808	0.441425	0.0157801		30.3069	0.395752	0.0124736
35.1488	0.439842	0.0157378		31.1899	0.395565	0.0121932
36.0138	0.439408	0.0154286		32.043	0.399191	0.0123162
36.8886	0.432842	0.0156338		32.9102	0.396652	0.0122189
37.7638	0.438958	0.0153495		33.7865	0.398113	0.0120793
38.6354	0.438221	0.0152711		34.6586	0.397465	0.0120173
39.5004	0.437983	0.0152533		35.5457	0.397217	0.0120225
40.3666	0.437337	0.0150867		36.4202	0.396909	0.0120388
41.2356	0.437492	0.015115		37.2903	0.397313	0.0120488
42.1124	0.437488	0.0149635		38.1594	0.397561	0.0120576
42.985	0.438592	0.0149349		39.0313	0.39633	0.0118401
43.8462	0.439696	0.0151842		39.9073	0.396083	0.0118753
44.7173	0.441517	0.0145856		40.7774	0.395004	0.0117658
45.5873	0.436133	0.0147898		41.6496	0.394257	0.0118539
46.4488	0.437713	0.0145894		42.5345	0.394383	0.011789
47.3188	0.439112	0.0147458		43.3808	0.393491	0.0116545
48.195	0.4387	0.0148657		44.2693	0.39337	0.0117307
49.0623	0.439521	0.0149013		45.1491	0.394004	0.0115573
49.9271	0.442112	0.0150298		46.0182	0.392443	0.0116449
50.7745	0.441025	0.0150404		46.8885	0.393091	0.01158
51.6438	0.441592	0.0152979		47.7308	0.393926	0.0116722
52.5015	0.442783	0.0153767		48.5963	0.392504	0.011515
53.3537	0.442188	0.0155342		49.4605	0.393591	0.0116203
54.1906	0.441221	0.0156279		50.3118	0.392504	0.0113182
55.0439	0.443667	0.0156869		51.1794	0.3913	0.0114221
55.9246	0.443563	0.0158615		52.0484	0.391604	0.0113346
56.7796	0.444004	0.0159307		52.9236	0.3903	0.0112366
57.6475	0.444383	0.0160366		53.7918	0.390452	0.0113308
58.5228	0.443258	0.0158572		54.6622	0.390448	0.0112463
59.3891	0.444363	0.0160746		55.5295	0.390709	0.0113126
60.2646	0.444425	0.0160264		56.3958	0.391383	0.011151
61.1362	0.445379	0.0160856		57.2707	0.390317	0.0113058
61.9982	0.445517	0.0161942		58.1472	0.390961	0.0112182
62.8578	0.446054	0.0162506		59.0113	0.389896	0.0109922
63.709	0.446629	0.0162661		59.8807	0.389822	0.0110603
64.5787	0.447121	0.0164387		60.7496	0.389865	0.0108669
65.4506	0.446933	0.0165463		61.5867	0.388617	0.0110424
66.3347	0.446733	0.0165178		62.4585	0.388135	0.0107928
67.2084	0.446442	0.016605		63.3307	0.388857	0.0108921
68.0581	0.448	0.0165542		64.2074	0.388322	0.010888
68.9253	0.448175	0.0165828		65.0607	0.387822	0.0108274
69.7879	0.447537	0.0164999		65.9126	0.387639	0.0106486
70.6637	0.448663	0.0166669		66.7814	0.387483	0.0106385
71.5355	0.449029	0.0165529		67.6507	0.387265	0.0106557
72.376	0.448208	0.0165796		68.5257	0.388883	0.0106315
73.2117	0.4495	0.0166727		69.3872	0.38817	0.010569
74.055	0.448921	0.0165284		70.2278	0.389796	0.010617
74.8961	0.449321	0.0165005		71.0898	0.38927	0.0107008
75.735	0.450892	0.01669		71.9374	0.388417	0.0105847
76.5759	0.449546	0.0168226		72.7782	0.386504	0.0104128
77.4462	0.451217	0.0168137		73.6183	0.38863	0.0107267
78.3069	0.450846	0.0168679		74.4667	0.387691	0.0106359
79.1591	0.451608	0.0168483		75.3315	0.388991	0.0107982
80.0255	0.453633	0.0171465		76.1979	0.388352	0.0106339
80.8896	0.452654	0.0171327		77.0653	0.38717	0.0107001
81.7641	0.452638	0.0169855		77.9132	0.388296	0.0106188
82.6347	0.453221	0.0168721		78.7843	0.388335	0.0107651
83.5	0.452	0.0169045		79.656	0.38703	0.0106038
84.3663	0.452813	0.0169652		80.5274	0.386948	0.0104033
85.2183	0.453137	0.0169552		81.3891	0.386913	0.0106023
86.085	0.452254	0.0169376		82.2243	0.387291	0.0105214
86.9609	0.453137	0.0169823		83.0899	0.386765	0.0103203
87.833	0.452688	0.0170465		83.9599	0.386165	0.0104938
88.6937	0.452825	0.016958		84.8356	0.386578	0.0103148
89.5396	0.453313	0.017088		85.7065	0.386952	0.0104248
90.4226	0.453575	0.0169726		86.572	0.386596	0.0105063
91.2777	0.451246	0.016726		87.421	0.387565	0.0105176
92.1468	0.453154	0.0168553		88.2877	0.386839	0.0105149
93.0218	0.453917	0.0170862		89.1505	0.387491	0.010356
93.8838	0.454679	0.0168807		90.0237	0.386126	0.0103229
94.7248	0.455288	0.0170111		90.8739	0.386587	0.010374
95.5866	0.454437	0.0170789		91.7342	0.386561	0.0104887
96.4557	0.45545	0.0170708		92.5769	0.386657	0.0104046
97.3256	0.456029	0.0171033		93.4176	0.385791	0.0103686
98.1772	0.456229	0.0170532		94.2587	0.384496	0.0102188
99.0522	0.456121	0.0168775		95.1216	0.385217	0.0103372
99.9373	0.457817	0.0170556		95.9666	0.385217	0.0102394
100.789	0.457954	0.0171726		96.8391	0.385591	0.0104484
101.655	0.456742	0.0170167		97.6741	0.384478	0.0102992
102.523	0.458575	0.0172739		98.5219	0.385409	0.0101178
103.395	0.458575	0.0171513		99.4049	0.386009	0.0103634
104.27	0.458163	0.017182		100.262	0.384752	0.010043
105.161	0.458696	0.0171804		101.135	0.385187	0.0102244
106.009	0.459537	0.0175013		102.006	0.384922	0.01009
106.875	0.460337	0.0173092		102.87	0.38543	0.0101487
107.737	0.460092	0.0172796		103.737	0.384783	0.0100216
108.591	0.459675	0.017322		104.582	0.384339	0.00998468
109.464	0.460333	0.0172011		105.449	0.384396	0.0101565
110.334	0.460642	0.0172715		106.315	0.385196	0.0100957
111.199	0.461404	0.0173137		107.186	0.384665	0.010133
112.089	0.461304	0.0173106		108.058	0.384961	0.0100764
112.962	0.461317	0.0174253		108.919	0.384857	0.0101392
113.81	0.461258	0.0175359		109.771	0.384965	0.0101084
114.681	0.461637	0.0174173		110.66	0.385222	0.00989517
115.545	0.461312	0.0173415		111.507	0.385426	0.010197
116.385	0.463592	0.0174513		112.377	0.386004	0.0100499
117.251	0.463692	0.0175131		113.238	0.385596	0.00998416
118.098	0.464471	0.0176225		114.087	0.384991	0.010043
118.965	0.464442	0.017646		114.95	0.383487	0.00989938
119.827	0.464487	0.0175808		115.801	0.383548	0.00984192
120.677	0.463629	0.0174706		116.64	0.384474	0.00984489
121.554	0.463646	0.0178863		117.507	0.383961	0.00998824
122.42	0.470183	0.018222		118.374	0.383883	0.00986004
123.29	0.466971	0.0177688		119.245	0.383117	0.00980966
124.16	0.469392	0.017685		120.113	0.383826	0.00985092
125.031	0.469408	0.0176649		120.983	0.384235	0.00988375
125.899	0.46915	0.0178498		121.86	0.383661	0.00983465
126.773	0.487304	0.0208836		122.738	0.384117	0.0100006
127.654	0.52195	0.0284529		123.627	0.38393	0.0097831
128.507	0.591308	0.045478		124.503	0.383348	0.00985284
129.368	0.711433	0.0664058		125.367	0.381548	0.00981179
130.221	0.856954	0.0870325		126.228	0.389243	0.00981171
131.095	1.03515	0.106794		127.08	0.3847	0.00954993
131.974	1.2176	0.12115		127.945	0.38713	0.00974759
132.854	1.39395	0.124433		128.821	0.386713	0.00951815
133.7	1.55311	0.124138		129.696	0.388074	0.00963606
134.566	1.67541	0.117889		130.561	0.395878	0.0101098
135.429	1.80066	0.107065		131.427	0.408909	0.0121942
136.303	1.91589	0.0937498		132.29	0.439974	0.0259072
137.173	1.99915	0.0832912		133.14	0.512926	0.0445293
138.036	2.06135	0.0749227		134.011	0.669743	0.078297
138.883	2.11787	0.0723729		134.884	0.859696	0.112376
139.754	2.12949	0.0627173		135.743	1.03838	0.138047
140.62	2.15168	0.056375		136.589	1.21266	0.14549
141.468	2.17815	0.0530165		137.449	1.39998	0.144156
142.334	2.18676	0.0479262		138.295	1.54385	0.140632
143.212	2.20393	0.0432057		139.141	1.67955	0.135724
144.072	2.2078	0.041372		140.008	1.8113	0.131483
144.938	2.22227	0.0401232		140.877	1.9204	0.125162
145.81	2.22434	0.0384988		141.744	2.00514	0.116672
146.715	2.21405	0.0377252		142.61	2.0623	0.104338
147.582	2.2195	0.0370687		143.464	2.11786	0.097602
148.453	2.22415	0.0366132		144.329	2.14845	0.089848
149.324	2.21372	0.0364202		145.197	2.16852	0.0840077
150.186	2.21553	0.0363609		146.066	2.19585	0.0762322
151.038	2.21445	0.0358629		146.936	2.21229	0.0707684
151.905	2.22427	0.0353002		147.8	2.21916	0.0640439
152.747	2.21483	0.0357492		148.673	2.22973	0.0584241
153.619	2.20804	0.0360376		149.541	2.23616	0.0536876
154.51	2.19476	0.0354557		150.419	2.2309	0.0497336
155.378	2.19003	0.0349497		151.29	2.2272	0.0462842
156.25	2.1884	0.0350082		152.163	2.2303	0.0454862
157.116	2.18477	0.0348023		153.031	2.22366	0.044893
157.985	2.17912	0.0344606		153.901	2.21552	0.0445991
158.843	2.17229	0.0340243		154.763	2.2106	0.0450673
159.713	2.17037	0.0334337		155.643	2.19583	0.0442534
160.571	2.167	0.0334702		156.519	2.19495	0.0436354
161.434	2.16863	0.0328523		157.412	2.17577	0.0425456
162.283	2.16427	0.0332856		158.273	2.16672	0.0424883
163.125	2.15661	0.0325645		159.139	2.148	0.0429322
163.987	2.15514	0.0322522		159.982	2.13682	0.041524
164.851	2.16147	0.0329912		160.831	2.1351	0.041767
165.736	2.15041	0.0319043		161.714	2.12124	0.0409453
166.606	2.14128	0.0324092		162.577	2.11065	0.0402977
167.47	2.13204	0.0325433		163.459	2.09656	0.0397065
168.34	2.13434	0.0316044		164.314	2.09063	0.0406918
169.212	2.12906	0.0309314		165.178	2.08409	0.0411457
170.087	2.12627	0.0310389		166.044	2.07776	0.0416307
170.95	2.11115	0.0313539		166.92	2.06406	0.0401178
171.816	2.12168	0.0295823		167.775	2.05726	0.0402961
172.667	2.12266	0.0309397		168.657	2.05305	0.0402963
173.55	2.09233	0.0297241		169.523	2.03319	0.0395198
174.407	2.09139	0.0308787		170.372	2.0286	0.0400324
175.28	2.08063	0.0301824		171.259	2.01768	0.041294
176.152	2.07967	0.0301831		172.136	2.00866	0.0401689
177.02	2.0725	0.0299063		172.985	1.99744	0.0414922
177.879	2.06288	0.0305298		173.865	1.9958	0.0416399
178.747	2.07153	0.0301969		174.743	1.98554	0.0411499
179.594	2.06311	0.0308728		175.593	1.97381	0.0417437
180.461	2.05647	0.0304689		176.456	1.96851	0.041899
181.334	2.0546	0.031359		177.326	1.95354	0.0422365
182.198	2.04197	0.0309526		178.178	1.95072	0.0423895
183.046	2.03829	0.0313567		179.047	1.94544	0.0414347
183.906	2.04328	0.0314484		179.909	1.93527	0.0422545
184.758	2.03105	0.0307239		180.753	1.92426	0.0428987
185.649	2.02771	0.0314231		181.612	1.92103	0.0422409
186.513	2.02114	0.0324317		182.463	1.90779	0.0426106
187.376	2.0185	0.0316323		183.322	1.91042	0.0432319
188.256	2.01499	0.0316797		184.173	1.89677	0.0427242
189.127	2.0095	0.0318931		185.052	1.89257	0.0434036
189.976	2.00752	0.0322649		185.916	1.88458	0.0431065
190.849	2.00122	0.0328586		186.778	1.87603	0.0442048
191.728	1.99831	0.0323906		187.647	1.87206	0.0445987
192.592	1.99098	0.0322775		188.52	1.86778	0.0442519
193.463	1.98716	0.0326771		189.391	1.85303	0.0449998
194.312	1.98144	0.0325056		190.271	1.84658	0.0447919
195.17	1.97352	0.0327933		191.155	1.84706	0.0451647
196.058	1.97386	0.03347		192.026	1.83301	0.0452223
196.934	1.96984	0.0328587		192.896	1.8256	0.0454801
197.785	1.96409	0.0333069		193.77	1.82328	0.0464997
198.671	1.95412	0.0330475		194.614	1.81548	0.0457451
199.538	1.95072	0.0329373		195.49	1.8088	0.0455019
200.404	1.94727	0.033503		196.378	1.79898	0.0461296
201.257	1.94925	0.0332037		197.224	1.79337	0.0464172
202.124	1.93858	0.0336946		198.094	1.78936	0.0465281
202.975	1.93225	0.0347585		198.959	1.7803	0.0475518
203.865	1.9262	0.0340047		199.807	1.77861	0.0473266
204.705	1.92338	0.0340655		200.701	1.76426	0.0471512
205.566	1.92463	0.0342502		201.565	1.7628	0.0477478
206.435	1.91937	0.0349235		202.43	1.7474	0.04792
207.303	1.91321	0.0346014		203.284	1.74598	0.0489429
208.142	1.9118	0.0346166		204.15	1.74069	0.0484513
209.013	1.91149	0.0349064		205.014	1.74051	0.0497271
209.89	1.9059	0.0354469		205.864	1.7326	0.0496534
210.759	1.89766	0.0358523		206.744	1.72276	0.0496235
211.633	1.89057	0.0352484		207.606	1.72295	0.0502057
212.504	1.89115	0.0358712		208.467	1.71612	0.0505934
213.373	1.88572	0.0365094		209.336	1.71305	0.0509614
214.246	1.88926	0.0365256		210.209	1.70041	0.0517952
215.12	1.88009	0.0365884		211.089	1.69173	0.0517352
215.985	1.8713	0.0364307		211.957	1.69128	0.0519446
216.846	1.8724	0.0370788		212.823	1.68924	0.0526454
217.697	1.86846	0.0373935		213.665	1.68198	0.0535915
218.563	1.85803	0.0381425		214.535	1.67399	0.0534765
219.44	1.85821	0.0378406		215.406	1.66768	0.0539553
220.307	1.85347	0.0385551		216.277	1.65652	0.0550435
221.178	1.84811	0.0387686		217.149	1.65359	0.0542756
222.037	1.84528	0.0386262		218.038	1.64304	0.0547017
222.907	1.84075	0.0395512		218.884	1.64577	0.0548406
223.782	1.83302	0.039914		219.752	1.63453	0.0557295
224.646	1.83247	0.0399751		220.62	1.62274	0.0558714
225.521	1.8288	0.0404792		221.459	1.62329	0.055574
226.384	1.8206	0.0405375		222.333	1.62212	0.0561423
227.225	1.82258	0.0412734		223.2	1.61217	0.056861
228.075	1.81794	0.0413691		224.061	1.61081	0.0573464
228.933	1.80905	0.0414561		224.93	1.60013	0.0570915
229.786	1.80787	0.0421224		225.782	1.60027	0.0571742
230.646	1.80621	0.0422805		226.648	1.59374	0.0579482
231.522	1.80038	0.0426037		227.493	1.58612	0.0580199
232.392	1.79542	0.0430321		228.367	1.5807	0.0578082
233.26	1.79425	0.0438878		229.253	1.57326	0.0582384
234.132	1.78651	0.0438108		230.125	1.57021	0.0582823
235.001	1.78187	0.0442529		230.995	1.56636	0.0591552
235.874	1.77403	0.044664		231.866	1.5582	0.0581466
236.752	1.7764	0.0454126		232.74	1.55794	0.0598327
237.623	1.76966	0.0456216		233.616	1.55063	0.0592839
238.484	1.76441	0.0460847		234.506	1.54218	0.0605431
239.353	1.75646	0.0457873		235.371	1.53953	0.060298
240.202	1.75854	0.0462698		236.24	1.5287	0.0599319
241.067	1.75276	0.0466829		237.093	1.52512	0.0603482
241.941	1.7538	0.0476156		237.95	1.52065	0.0611822
242.811	1.74316	0.04711		238.827	1.52125	0.0609992
243.676	1.73833	0.0481018		239.698	1.5083	0.0610759
244.547	1.73585	0.0494346		240.563	1.50413	0.0614842
245.398	1.72919	0.0488471		241.412	1.49666	0.0611054
246.26	1.72883	0.049792		242.279	1.49354	0.0620751
247.133	1.72676	0.0506333		243.124	1.49093	0.0619212
248.023	1.71718	0.0507274		243.996	1.48812	0.0627043
248.863	1.71232	0.0513564		244.867	1.48177	0.0622752
249.738	1.70999	0.0509939		245.725	1.4757	0.0628176
250.597	1.70321	0.0511313		246.572	1.47067	0.0632236
251.464	1.70492	0.0515927		247.44	1.4718	0.0628184
252.333	1.69643	0.052364		248.285	1.46362	0.0631549
253.186	1.69392	0.0523649		249.15	1.45864	0.0641506
254.059	1.68797	0.0531048		250.019	1.45499	0.0641173
254.927	1.68353	0.0539274		250.894	1.45074	0.0647562
255.795	1.68039	0.0540895		251.764	1.4493	0.0644402
256.66	1.67547	0.0551976		252.634	1.44639	0.0653045
257.531	1.66413	0.0548157		253.492	1.43937	0.0654328
258.406	1.66441	0.0560899		254.367	1.43457	0.0657081
259.272	1.65159	0.0560347		255.243	1.43047	0.0656185
260.14	1.64823	0.0559791		256.135	1.42223	0.0661219
261.002	1.64202	0.0566092		257.002	1.42223	0.0659182
261.882	1.64703	0.0576065		257.852	1.41279	0.0662544
262.745	1.63982	0.0578626		258.734	1.41132	0.0666314
263.602	1.63278	0.0585948		259.592	1.40647	0.0670407
264.472	1.6306	0.0591983		260.464	1.39783	0.0661614
265.341	1.62583	0.0595422		261.336	1.39603	0.066303
266.203	1.62517	0.060003		262.198	1.3906	0.0667905
267.052	1.61747	0.0606814		263.06	1.38753	0.0666527
267.914	1.61433	0.0614913		263.911	1.3839	0.0670634
268.788	1.6094	0.0619394		264.778	1.37853	0.0669556
269.662	1.60285	0.0623971		265.644	1.37723	0.0669467
270.522	1.60244	0.0625822		266.517	1.36846	0.0669157
271.382	1.59556	0.0630307		267.383	1.36636	0.0672026
272.225	1.58868	0.0633362		268.228	1.36219	0.0668143
273.076	1.58167	0.0631576		269.091	1.3561	0.0674856
273.943	1.58005	0.0643922		269.96	1.35436	0.0681251
274.81	1.57458	0.0653633		270.813	1.35257	0.0680812
275.683	1.57004	0.0652406		271.679	1.34777	0.0682147
276.551	1.56176	0.0658621		272.528	1.34034	0.068145
277.397	1.55966	0.0659799		273.414	1.33702	0.0683546
278.267	1.55648	0.0662756		274.285	1.33615	0.0681622
279.137	1.5506	0.066994		275.154	1.33035	0.0679146
280.012	1.54737	0.0672038		276.025	1.32636	0.068334
280.896	1.5442	0.067963		276.9	1.32081	0.0680049
281.783	1.53419	0.0678397		277.773	1.32286	0.0687819
282.643	1.53153	0.0690756		278.646	1.31398	0.0687201
283.509	1.52688	0.0691593		279.508	1.31028	0.0684832
284.36	1.52498	0.0697349		280.344	1.30876	0.0684453
285.226	1.52128	0.0695007		281.214	1.30063	0.0684127
286.097	1.51911	0.0706118		282.087	1.29726	0.0681739
286.992	1.50648	0.0706323		282.962	1.29478	0.0686072
287.863	1.50383	0.0710899		283.835	1.29259	0.0684829
288.725	1.50058	0.0715516		284.702	1.29076	0.0687176
289.576	1.50028	0.072436		285.567	1.28614	0.0691901
290.461	1.49363	0.0730833		286.433	1.28194	0.0688339
291.321	1.48666	0.0723504		287.283	1.28143	0.068847
292.192	1.48323	0.0733147		288.156	1.2724	0.0688831
293.049	1.47592	0.0734156		289.024	1.26879	0.0682683
293.894	1.46934	0.0729458		289.887	1.26781	0.0689024
294.757	1.46831	0.0738904		290.751	1.26359	0.0687212
295.627	1.46032	0.0742421		291.603	1.26121	0.0692356
296.497	1.45542	0.0744419		292.468	1.26009	0.0691916
297.345	1.45349	0.0752727		293.33	1.25401	0.0688962
298.223	1.44643	0.0753299		294.176	1.25333	0.0694614
299.088	1.44083	0.0759419		295.053	1.25013	0.0695845
299.974	1.43638	0.0761069		295.923	1.24419	0.069251
300.846	1.43236	0.0765446		296.793	1.24114	0.0693705
301.714	1.42645	0.0769816		297.663	1.24001	0.0692461
302.59	1.4224	0.077067		298.535	1.23349	0.0688384
303.462	1.41804	0.0775335		299.4	1.23303	0.0692898
304.328	1.41455	0.0781047		300.272	1.22991	0.0693183
305.176	1.40859	0.0779396		301.142	1.22486	0.0695898
306.043	1.40379	0.0783041		302.009	1.21694	0.0690636
306.902	1.40205	0.0784621		302.875	1.21782	0.0695284
307.761	1.39686	0.0790829		303.747	1.21538	0.069603
308.632	1.38995	0.0793344		304.625	1.20771	0.069455
309.527	1.38954	0.0800319		305.496	1.20797	0.0701264
310.392	1.39307	0.0812181		306.368	1.204	0.0703307
311.254	1.3812	0.0813123		307.216	1.20103	0.0701409
312.105	1.37802	0.0815201		308.07	1.19851	0.0699937
312.948	1.37312	0.0820328		308.915	1.19275	0.0700943
313.818	1.3744	0.0827245		309.785	1.18978	0.0698444
314.682	1.3636	0.0829156		310.678	1.18576	0.069711
315.544	1.36042	0.0823772		311.545	1.18555	0.0701049
316.404	1.36346	0.0833199		312.381	1.1819	0.0698698
317.263	1.35315	0.0834572		313.231	1.18259	0.0701189
318.12	1.34988	0.0833976		314.098	1.17588	0.0700538
318.992	1.351	0.0840408		314.96	1.17457	0.0696313
319.854	1.34184	0.0839624		315.829	1.17191	0.0698
320.738	1.34178	0.0847123		316.69	1.17023	0.0699968
321.608	1.33614	0.0849242		317.573	1.17111	0.0704442
322.478	1.33024	0.0847275		318.443	1.16381	0.0699218
323.33	1.3306	0.0851614		319.321	1.16302	0.070393
324.203	1.33005	0.0856909		320.194	1.15883	0.0699924
325.09	1.32011	0.0854615		321.04	1.1597	0.069942
325.945	1.31937	0.0856784		321.928	1.15655	0.0700269
326.804	1.30497	0.0847717		322.803	1.15103	0.0702661
327.675	1.30432	0.0846261		323.668	1.1449	0.0698412
328.542	1.30255	0.0850512		324.529	1.1413	0.0699927
329.414	1.29832	0.0847575		325.403	1.1404	0.069785
330.288	1.29758	0.0854781		326.271	1.13792	0.0697886
331.147	1.29305	0.0857182		327.146	1.13611	0.0701807
332.015	1.29252	0.0858148		328.017	1.12203	0.0690247
332.885	1.2873	0.085872		328.859	1.13026	0.0694014
333.752	1.28275	0.0857372		329.724	1.12579	0.0692171
334.605	1.28381	0.0863548		330.575	1.12174	0.0689939
335.479	1.27602	0.0858994		331.443	1.12044	0.0693567
336.35	1.28378	0.0870432		332.336	1.11798	0.0694124
337.208	1.28083	0.088089		333.206	1.11551	0.0692784
338.073	1.27892	0.0886078		334.048	1.11044	0.0691894
338.938	1.27075	0.0883344		334.913	1.1118	0.0689837
339.81	1.27478	0.089549		335.782	1.10346	0.0683127
340.66	1.26581	0.0888104		336.631	1.1032	0.0686863
341.497	1.26426	0.0891881		337.491	1.10444	0.0687641
342.384	1.26345	0.0896095		338.356	1.09733	0.0685309
343.265	1.25517	0.0892068		339.24	1.09599	0.0684313
344.134	1.25382	0.0894564		340.105	1.09567	0.068754
345.006	1.24913	0.089938		340.974	1.0916	0.068496
345.875	1.24509	0.0897495		341.843	1.08605	0.0682369
346.75	1.23884	0.0889921		342.692	1.08497	0.0686587
347.628	1.23601	0.0886576		343.567	1.08185	0.0681584
348.511	1.23145	0.0877392		344.44	1.08064	0.0680063
349.365	1.22787	0.0882765		345.305	1.07371	0.0678802
350.236	1.2184	0.088457		346.169	1.07033	0.0669364
351.102	1.22028	0.0885717		347.034	1.07167	0.0678931
351.977	1.21931	0.0890221		347.904	1.06915	0.0678775
352.838	1.21526	0.0891766		348.779	1.06755	0.0677738
353.711	1.21228	0.0892873		349.65	1.082	0.0700338
354.573	1.21707	0.0906574		350.505	1.06854	0.0712459
355.442	1.20858	0.0902009		351.379	1.0679	0.0719976
356.295	1.20602	0.0904456		352.233	1.06318	0.0714653
357.163	1.20341	0.0899113		353.098	1.06582	0.0714789
358.01	1.19744	0.0895258		353.974	1.05858	0.0708619
358.872	1.19773	0.0899763		354.845	1.05151	0.0705585
359.715	1.19739	0.0900641		355.707	1.05939	0.0711736
360.577	1.18884	0.089687		356.571	1.03297	0.0695826
361.425	1.19087	0.0904265		357.437	1.04498	0.0678481
362.292	1.18503	0.0895365		358.288	1.04659	0.0682331
363.161	1.18296	0.0899188		359.15	1.03806	0.0670698
364.036	1.18567	0.0902715		360.001	1.0429	0.0683519
364.923	1.18222	0.0901113		360.877	1.0421	0.0680975
365.774	1.17609	0.0904501		361.763	1.0379	0.0673716
366.644	1.17422	0.0906264		362.633	1.03599	0.0678638
367.511	1.1705	0.0903373		363.499	1.0352	0.066827
368.36	1.16469	0.0904773		364.349	1.0287	0.0675372
369.242	1.1565	0.0899201		365.22	1.03151	0.06732
370.124	1.15116	0.0900728		366.096	1.01994	0.0658971
370.983	1.14881	0.0900226		366.967	1.01603	0.0664864
371.838	1.16272	0.0896797		367.828	1.01034	0.0661198
372.701	1.20056	0.0877199		368.698	1.01837	0.0679319
373.572	1.26802	0.079834		369.561	1.02841	0.0685007
374.449	1.35204	0.0708607		370.432	1.04613	0.0668876
375.319	1.42077	0.0635823		371.306	1.07475	0.0635487
376.202	1.47714	0.0584798		372.159	1.12137	0.0617062
377.048	1.51274	0.0556464		373.021	1.15793	0.0614766
377.895	1.51871	0.0548206		373.888	1.19331	0.0622951
378.765	1.5114	0.0554382		374.753	1.21989	0.0642588
379.638	1.49104	0.0575525		375.621	1.23089	0.0650739
380.509	1.46849	0.0604218		376.498	1.2332	0.0646584
381.366	1.43044	0.0628966		377.35	1.22919	0.0639072
382.228	1.39836	0.0660354		378.207	1.21499	0.062404
383.082	1.36496	0.0687307		379.07	1.20187	0.0610377
383.942	1.33012	0.0705432		379.921	1.18247	0.0603059
384.793	1.293	0.0727363		380.787	1.16527	0.0598499
385.661	1.26248	0.0739967		381.649	1.15377	0.0601653
386.542	1.24489	0.0774809		382.501	1.13313	0.0598912
387.407	1.20085	0.0756993		383.38	1.11843	0.0600563
388.273	1.1817	0.075593		384.243	1.1044	0.0604235
389.145	1.16348	0.0756876		385.112	1.0923	0.0602095
390.017	1.14898	0.0757855		385.982	1.08057	0.0613135
390.907	1.12965	0.0756202		386.855	1.06925	0.0618051
391.78	1.12154	0.0761037		387.721	1.05974	0.0616659
392.645	1.10454	0.0758943		388.599	1.05614	0.0624539
393.494	1.09971	0.0767086		389.484	1.04785	0.0631634
394.358	1.08857	0.0770582		390.331	1.03935	0.0633462
395.227	1.07694	0.0773319		391.202	1.0374	0.0642035
396.093	1.0631	0.0773859		392.069	1.03466	0.0640594
396.973	1.06214	0.078163		392.936	1.0262	0.0639614
397.841	1.05273	0.0781507		393.811	1.02443	0.0638687
398.702	1.04636	0.0783749		394.686	1.02005	0.0634783
399.554	1.03782	0.0785394		395.549	1.0204	0.0639605
400.422	1.03111	0.0780776		396.392	1.01716	0.0636588
401.292	1.02949	0.0787041		397.258	1.01226	0.0630863
402.161	1.01922	0.0780194		398.127	1.01565	0.0635833
403.022	1.01351	0.0779616		399.001	1.00806	0.0627426
403.875	1.01211	0.0782541		399.865	1.00537	0.062532
404.741	1.00602	0.0780133		400.727	1.00685	0.0621314
405.61	1.00168	0.0776486		401.579	1.007	0.0621131
406.454	0.996154	0.0776438		402.447	1.00477	0.0617131
407.32	0.988704	0.0765558		403.309	1.00288	0.0614212
408.209	0.9866	0.0765273		404.161	0.997443	0.0609575
409.088	0.983121	0.0762939		405.036	0.999713	0.0606587
409.952	0.978137	0.0759291		405.929	1.00046	0.0602598
410.807	0.975779	0.0754528		406.793	0.998778	0.0598831
411.673	0.971742	0.0751387		407.661	0.995791	0.0591732
412.548	0.967312	0.0745601		408.533	0.988987	0.0583048
413.438	0.963521	0.0746287		409.379	0.98457	0.0587575
414.312	0.960279	0.0743918		410.252	0.982596	0.0592294
415.181	0.956488	0.0735977		411.127	0.977613	0.0584473
416.018	0.954383	0.0736302		411.988	0.971083	0.0582859
416.882	0.947954	0.073349		412.854	0.96443	0.0573642
417.736	0.949358	0.0734424		413.722	0.963391	0.0575804
418.61	0.944204	0.0727332		414.591	0.961178	0.0576877
419.48	0.94075	0.0728073		415.464	0.95563	0.0574942
	0.939742	0.0731363		416.335	0.954165	0.0571678
	0.937558	0.0726923			0.950783	0.0569528
	0.936588	0.0725213			0.948313	0.0568437
	0.935563	0.0722085			0.945783	0.0564827
	0.932988	0.0716367			0.94153	0.0562645
	0.933367	0.0716752			0.939757	0.0561415
					0.93427	0.0554985
					0.931365	0.0553897
					0.931661	0.0556675
					0.928483	0.0555385
					0.920974	0.0549801
					0.920122	0.0553512
					0.914457	0.0552177
					0.911335	0.0550593
					0.907643	0.0543976
					0.904309	0.0543041
					0.898639	0.0543437
					0.89717	0.0549565
					0.893665	0.0546428
					0.890022	0.0546499
					0.890335	0.0540535
					0.886443	0.0537548
					0.884296	0.0538824
					0.879361	0.0534618
					0.87703	0.0531111
				440.069
				440.933
				441.808
				442.669
				443.535
				444.383
				445.23
				446.095
				446.964
				447.842
				448.724
				449.577
				450.419
				451.278
				452.159
				453.025
				453.895
				454.739
				455.6
				456.441
				457.294
				458.167

## Sheet: Figure EV4D
Time	F248L-10uM-SEA0400		F248L
0	0.550438	0.0296375	0.514923	0.0200564
0.8302	0.548029	0.0289601	0.518919	0.0200085
1.6964	0.541405	0.0285393	0.519997	0.0200646
2.5487	0.539705	0.0278115	0.519155	0.0199661
3.3765	0.536381	0.027713	0.521352	0.0200785
4.2175	0.5334	0.0275082	0.520871	0.0201103
5.0635	0.528652	0.026818	0.522248	0.0201313
5.9004	0.524029	0.0261545	0.522932	0.0202076
6.7271	0.519995	0.0255915	0.521881	0.02
7.5927	0.519519	0.0254792	0.522952	0.0201081
8.4366	0.515862	0.0249304	0.523845	0.0202191
9.2955	0.512476	0.0245755	0.523726	0.0201971
10.135	0.512438	0.0242447	0.525529	0.0202068
10.9783	0.509881	0.0240449	0.525916	0.0202279
11.8147	0.507719	0.0234609	0.525858	0.0201841
12.6579	0.503652	0.0232508	0.525442	0.0202148
13.5205	0.502224	0.0233317	0.526671	0.0202212
14.3747	0.500576	0.0229531	0.527519	0.0201451
15.2481	0.499757	0.0225971	0.526994	0.0200898
16.1283	0.4972	0.0224424	0.528281	0.0200525
16.9697	0.494562	0.0220129	0.527932	0.0201336
17.7975	0.492762	0.0217401	0.527719	0.020041
18.667	0.491429	0.0214537	0.52961	0.0199886
19.5212	0.489852	0.0214398	0.529297	0.0201522
20.3931	0.488305	0.0214497	0.530023	0.020108
21.2631	0.486681	0.0212624	0.530155	0.0200606
22.1146	0.485857	0.021111	0.53159	0.0201668
22.9799	0.483114	0.0206305	0.533123	0.0202025
23.8433	0.482424	0.0207526	0.531906	0.0200656
24.7155	0.478138	0.020379	0.533161	0.020307
25.5773	0.480295	0.0205405	0.533332	0.0200866
26.4349	0.479252	0.0202946	0.533655	0.0201143
27.3029	0.478657	0.0205369	0.534387	0.0201482
28.1758	0.476605	0.0200003	0.532887	0.0201069
29.0456	0.476195	0.0200627	0.533706	0.0200209
29.9346	0.475519	0.0201518	0.551629	0.0206402
30.794	0.473171	0.0198622	0.531465	0.0192986
31.6533	0.47499	0.0198651	0.536629	0.0194979
32.5165	0.472852	0.0200546	0.535526	0.0194135
33.3886	0.471743	0.0199248	0.536471	0.0193463
34.2655	0.471233	0.0197454	0.537597	0.0193345
35.1442	0.470076	0.0197203	0.522535	0.0191351
36.0269	0.46941	0.0197212	0.533974	0.0198792
36.8954	0.470295	0.0197023	0.525216	0.0192706
37.7451	0.469967	0.019818	0.528342	0.0192592
38.6107	0.467924	0.0197127	0.525168	0.0189669
39.4816	0.465514	0.0195051	0.522703	0.0189066
40.3551	0.480648	0.0197279	0.519926	0.0185377
41.229	0.469562	0.0188936	0.518326	0.0184604
42.1018	0.4689	0.018917	0.518026	0.0184482
42.9797	0.468338	0.018642	0.518168	0.0185006
43.8342	0.4693	0.0184181	0.518181	0.0184941
44.7007	0.459586	0.0190605	0.517532	0.0184756
45.579	0.462124	0.0195027	0.519855	0.0185651
46.4432	0.466176	0.0194475	0.516932	0.0186275
47.3092	0.467057	0.0194667	0.518297	0.018569
48.1534	0.467076	0.0197071	0.518952	0.0186809
49.0193	0.466771	0.0194687	0.518068	0.018696
49.8607	0.465338	0.0194593	0.519294	0.0187732
50.7007	0.466557	0.0195959	0.518548	0.0187128
51.5407	0.466967	0.019579	0.518823	0.0186548
52.3892	0.466052	0.0195591	0.516165	0.0185738
53.2525	0.465271	0.0193697	0.516361	0.0186038
54.1173	0.467081	0.0196281	0.516232	0.0185913
54.9822	0.465752	0.0194416	0.517416	0.0185214
55.842	0.466471	0.0194194	0.517471	0.0187149
56.709	0.466848	0.0194704	0.517658	0.0186517
57.579	0.465505	0.0192344	0.517406	0.0186797
58.4476	0.465833	0.0194268	0.517381	0.018687
59.3108	0.4654	0.0191897	0.519087	0.0187193
60.1724	0.467381	0.019261	0.517813	0.0186369
61.0251	0.467681	0.0194395	0.518826	0.0186694
61.8968	0.470343	0.0194658	0.519806	0.0187929
62.7676	0.470367	0.0197538	0.520677	0.0188095
63.6369	0.471819	0.0197942	0.519797	0.0187117
64.5015	0.472	0.0201493	0.519523	0.0186509
65.3389	0.473186	0.0201806	0.519252	0.0187904
66.184	0.472948	0.0201901	0.520277	0.0188693
67.0455	0.47261	0.0199831	0.519916	0.0188037
67.901	0.474495	0.0202327	0.521268	0.0188463
68.7882	0.473419	0.0203699	0.52119	0.0189379
69.6306	0.47271	0.020473	0.521323	0.0188136
70.4761	0.473914	0.0205524	0.522852	0.0189826
71.3407	0.474995	0.0204637	0.521003	0.0189286
72.1723	0.474076	0.0204114	0.522871	0.0188971
73.0182	0.475095	0.0205805	0.522003	0.0188271
73.8599	0.476305	0.0205932	0.524397	0.0189655
74.7304	0.475014	0.0205496	0.52379	0.0189957
75.5916	0.47699	0.0209063	0.523661	0.0188508
76.4435	0.47701	0.0209928	0.524581	0.0190028
77.2855	0.476605	0.021107	0.524042	0.0189669
78.1519	0.478133	0.020882	0.524555	0.0189659
79.0261	0.477952	0.0209686	0.525052	0.0191029
79.898	0.474957	0.0208287	0.524006	0.0189756
80.7617	0.47731	0.0209143	0.524552	0.018926
81.6045	0.477371	0.0208597	0.524829	0.0190501
82.469	0.47801	0.0209076	0.524097	0.018966
83.3144	0.476548	0.0206958	0.523403	0.0188412
84.1776	0.476014	0.020802	0.526277	0.0190658
85.0478	0.47631	0.0207591	0.52589	0.0189578
85.9131	0.475852	0.0205736	0.525381	0.0189258
86.7839	0.475419	0.0204886	0.524794	0.0188822
87.6333	0.476871	0.0204639	0.525519	0.0190182
88.4895	0.475767	0.0207082	0.526548	0.0189419
89.3646	0.476133	0.0207341	0.525274	0.0187851
90.2391	0.474724	0.0207879	0.525842	0.0187953
91.1011	0.474905	0.0204446	0.525719	0.0187566
91.9488	0.47529	0.0206141	0.526329	0.0188694
92.7898	0.476105	0.0206413	0.522848	0.0186777
93.654	0.476105	0.0206516	0.524745	0.018745
94.4998	0.47591	0.0205815	0.525906	0.0187387
95.3351	0.475595	0.0205156	0.525406	0.0188422
96.1879	0.476257	0.0204439	0.525661	0.0188409
97.0526	0.476905	0.0205142	0.525968	0.0187414
97.9111	0.475933	0.0204323	0.525426	0.0185972
98.7623	0.474995	0.0202283	0.525145	0.0185964
99.6047	0.47641	0.0203481	0.525819	0.0185272
100.475	0.474643	0.0201144	0.524181	0.0184682
101.347	0.477048	0.0203528	0.525532	0.0184738
102.218	0.477271	0.020227	0.527342	0.0186565
103.08	0.475938	0.020255	0.525539	0.0184625
103.924	0.477248	0.0199429	0.526423	0.0185695
104.79	0.4772	0.0202277	0.525465	0.0185682
105.635	0.476652	0.0199678	0.526084	0.0184706
106.507	0.476557	0.0199177	0.52571	0.018466
107.379	0.476471	0.0199037	0.524955	0.0184369
108.243	0.476781	0.0199066	0.527981	0.0184918
109.084	0.4767	0.0198183	0.526568	0.0183615
109.942	0.477695	0.0198602	0.526868	0.0184547
110.793	0.476429	0.0200008	0.527961	0.0185208
111.658	0.477548	0.0198252	0.528094	0.0185063
112.506	0.476905	0.0196355	0.527094	0.0184151
113.366	0.475624	0.0197654	0.527326	0.0183445
114.232	0.477248	0.0195407	0.528039	0.0184049
115.112	0.476362	0.0194491	0.528932	0.0184124
115.975	0.477305	0.0195428	0.528342	0.0184225
116.819	0.478124	0.0197294	0.528087	0.0183857
117.647	0.4785	0.0196224	0.528471	0.0183436
118.511	0.479081	0.0196297	0.528897	0.0182867
119.37	0.477252	0.0194373	0.528548	0.0182302
120.214	0.477486	0.01944	0.528487	0.0182787
121.079	0.48061	0.0185084	0.528684	0.0182858
121.942	0.480838	0.0185199	0.528571	0.0182765
122.799	0.480529	0.0184338	0.527361	0.0177614
123.667	0.482033	0.0190375	0.530613	0.0178188
124.532	0.486671	0.0196621	0.540371	0.0188394
125.397	0.493762	0.0206891	0.583058	0.024006
126.244	0.5197	0.0253979	0.649532	0.0316536
127.11	0.581252	0.0383164	0.758381	0.0395357
127.959	0.691067	0.056468	0.931194	0.0478234
128.829	0.802771	0.0732467	1.11366	0.0585797
129.699	1.02669	0.0830355	1.3091	0.067608
130.559	1.22165	0.0899295	1.66978	0.0747809
131.403	1.41046	0.0968305	1.98997	0.0723505
132.248	1.61858	0.0867693	2.21679	0.0648923
133.115	1.82053	0.075354	2.33888	0.0544648
133.987	1.98563	0.06322	2.40714	0.0487783
134.849	2.12584	0.0512599	2.43755	0.0480395
135.692	2.22382	0.0457934	2.45796	0.0475803
136.552	2.28969	0.0428753	2.46884	0.0476673
137.402	2.35111	0.0428822	2.47394	0.0470134
138.245	2.36585	0.042776	2.4685	0.0466621
139.126	2.39069	0.0433982	2.4616	0.0461316
139.99	2.4142	0.0428095	2.45557	0.046306
140.857	2.43782	0.0419786	2.45123	0.0466456
141.724	2.44087	0.0436346	2.44266	0.0456406
142.593	2.44394	0.0427319	2.43647	0.0451478
143.448	2.44302	0.0432839	2.43229	0.0447974
144.311	2.45261	0.0429276	2.42957	0.0457175
145.183	2.45158	0.0422229	2.42425	0.0450193
146.07	2.44489	0.0420137	2.41163	0.0435845
146.913	2.44401	0.0421736	2.41467	0.0445005
147.777	2.43962	0.0433432	2.40932	0.0440692
148.627	2.42929	0.0424538	2.40257	0.0434026
149.513	2.42596	0.0411837	2.40665	0.0439181
150.387	2.41782	0.0420817	2.39714	0.0445149
151.258	2.42137	0.0410252	2.39328	0.0432377
152.123	2.42168	0.0424083	2.3924	0.0433384
152.972	2.40456	0.0428817	2.38982	0.0435685
153.805	2.40606	0.0424231	2.38779	0.0424689
154.657	2.39784	0.0408267	2.38742	0.0429021
155.547	2.39261	0.0407526	2.38398	0.0428063
156.418	2.39338	0.0405738	2.37483	0.0426735
157.259	2.38048	0.03998	2.37808	0.042295
158.122	2.38459	0.0403616	2.37275	0.0429851
158.962	2.38104	0.0411495	2.36535	0.0426139
159.813	2.37111	0.0410426	2.36262	0.0414348
160.679	2.35379	0.04008	2.36832	0.0430046
161.549	2.35266	0.0408238	2.34958	0.0414614
162.425	2.35148	0.0399091	2.35051	0.0418137
163.293	2.34674	0.0397015	2.34587	0.0420353
164.133	2.35115	0.0398198	2.33963	0.0411729
165.003	2.3317	0.038484	2.33564	0.0406289
165.868	2.33072	0.0377658	2.32877	0.0412241
166.743	2.33409	0.0387195	2.32093	0.0410527
167.633	2.3146	0.038137	2.31699	0.0410196
168.505	2.30867	0.0376339	2.3182	0.0400466
169.352	2.3077	0.0377373	2.31001	0.0410175
170.218	2.2956	0.0376406	2.29466	0.0397988
171.064	2.29104	0.0383732	2.28107	0.0393303
171.933	2.29065	0.0374817	2.28027	0.0396428
172.799	2.28569	0.0368236	2.26775	0.0394926
173.669	2.28205	0.0377364	2.27533	0.0393128
174.513	2.26781	0.0357643	2.26564	0.0392797
175.375	2.25775	0.0367428	2.26072	0.0391065
176.226	2.25768	0.0349327	2.25193	0.0386134
177.092	2.25531	0.0360873	2.25133	0.0385389
177.967	2.25121	0.0344613	2.24076	0.037815
178.829	2.23949	0.0347209	2.24166	0.0374627
179.661	2.23751	0.0346552	2.22723	0.0369495
180.512	2.23514	0.0352166	2.22674	0.0374603
181.378	2.22684	0.0346914	2.21391	0.0368904
182.224	2.21697	0.0350963	2.20893	0.0363948
183.082	2.20927	0.03348	2.19949	0.0361545
183.964	2.20476	0.0344404	2.19107	0.0367172
184.827	2.20101	0.0333524	2.1861	0.0363272
185.694	2.18781	0.0336735	2.18331	0.035882
186.581	2.18811	0.034403	2.17122	0.0360522
187.441	2.17756	0.0338899	2.16997	0.0353748
188.329	2.18008	0.0338109	2.15881	0.035572
189.189	2.15759	0.0325034	2.15137	0.0352991
190.058	2.16326	0.0330458	2.14936	0.0352454
190.919	2.16226	0.0344133	2.14948	0.0344467
191.763	2.14871	0.0337752	2.13379	0.0342867
192.623	2.15139	0.0325236	2.12934	0.0343857
193.474	2.13408	0.0324864	2.1234	0.0345536
194.34	2.13456	0.0328049	2.11487	0.0330384
195.188	2.12952	0.0333951	2.10703	0.0342119
196.056	2.11219	0.0324757	2.1032	0.0337899
196.92	2.11318	0.032248	2.09852	0.0332927
197.788	2.10327	0.0332223	2.08968	0.0331179
198.651	2.10023	0.0320782	2.08214	0.0337847
199.528	2.0939	0.0323015	2.07424	0.0326397
200.375	2.08493	0.0317278	2.07455	0.0327764
201.214	2.08611	0.0324922	2.06637	0.0328761
202.072	2.07781	0.0322079	2.05738	0.0327346
202.921	2.07359	0.0321635	2.05156	0.0326185
203.787	2.07191	0.0308549	2.04716	0.0321286
204.633	2.06459	0.0314694	2.04664	0.0323455
205.497	2.05643	0.0319362	2.03256	0.0321823
206.372	2.04669	0.031631	2.03063	0.0315302
207.241	2.03705	0.0319458	2.02328	0.0315223
208.11	2.03347	0.031469	2.01939	0.0315867
208.974	2.03806	0.0318237	2.01575	0.031699
209.827	2.03019	0.0307861	2.00485	0.0314032
210.69	2.01642	0.0302643	1.9957	0.0306753
211.562	2.0103	0.0303706	1.99738	0.0311961
212.434	2.01036	0.0319148	1.98463	0.0308307
213.3	2.00649	0.0297211	1.98348	0.0310016
214.164	1.99983	0.030654	1.97571	0.0309484
215.016	1.99279	0.0306941	1.97299	0.0307053
215.888	1.99341	0.0305198	1.96509	0.0309235
216.76	1.98377	0.0312491	1.96184	0.0307938
217.628	1.97852	0.0308469	1.94934	0.0299961
218.488	1.97233	0.0298749	1.95121	0.030449
219.33	1.9705	0.0313077	1.9403	0.0301882
220.201	1.95924	0.030941	1.93527	0.0297856
221.065	1.95819	0.0313772	1.93772	0.0298911
221.937	1.95238	0.0306649	1.92972	0.0297582
222.798	1.94863	0.0308689	1.9255	0.0301356
223.648	1.94765	0.0298539	1.91735	0.0300797
224.504	1.93663	0.0309544	1.91003	0.0298991
225.359	1.93582	0.0314872	1.90401	0.0296882
226.202	1.9327	0.0308015	1.89976	0.0298284
227.067	1.92141	0.0309183	1.89343	0.029284
227.945	1.92359	0.0304677	1.88969	0.0292329
228.833	1.91598	0.0315904	1.88287	0.0292954
229.679	1.91083	0.0300938	1.87458	0.0290029
230.552	1.90762	0.0315104	1.87409	0.0291513
231.418	1.9116	0.0305673	1.86747	0.0287922
232.287	1.90127	0.030943	1.8616	0.0293428
233.157	1.89868	0.0312586	1.85647	0.0289779
234.028	1.89212	0.0306835	1.85645	0.0290243
234.872	1.89664	0.0310895	1.85336	0.0286015
235.713	1.88875	0.0315789	1.84586	0.0285083
236.582	1.87644	0.032288	1.83742	0.0289043
237.446	1.87773	0.0311521	1.83634	0.0291163
238.326	1.87144	0.0304866	1.82877	0.0283287
239.196	1.86656	0.030411	1.82622	0.0288646
240.059	1.86751	0.0315819	1.82052	0.0288114
240.919	1.85595	0.0314868	1.81484	0.0285149
241.769	1.85611	0.0313138	1.81285	0.0287805
242.635	1.85766	0.0312927	1.80568	0.0286902
243.487	1.85044	0.0310905	1.79989	0.0291553
244.358	1.84522	0.0318874	1.79855	0.0282364
245.214	1.83419	0.0311399	1.79435	0.0287361
246.078	1.83645	0.0308456	1.78974	0.029348
246.93	1.83119	0.0314898	1.7816	0.0293459
247.793	1.83017	0.0325885	1.77901	0.0291873
248.642	1.82844	0.0313871	1.77605	0.0286149
249.501	1.82324	0.0314122	1.77343	0.0288703
250.38	1.81594	0.031193	1.7694	0.0291648
251.244	1.81409	0.0319384	1.76108	0.029132
252.113	1.80848	0.0315395	1.75924	0.0290189
252.965	1.7991	0.0322655	1.76138	0.029392
253.831	1.80429	0.0323829	1.74812	0.0295817
254.704	1.79543	0.0318961	1.74454	0.0293327
255.575	1.79177	0.0319159	1.7433	0.0293483
256.44	1.7927	0.032805	1.74575	0.0295792
257.282	1.79331	0.0328438	1.73603	0.0298066
258.149	1.78198	0.0320677	1.75996	0.0306066
259.013	1.78522	0.031697	1.77097	0.0313587
259.866	1.77474	0.0320531	1.75137	0.0316663
260.737	1.77552	0.0311666	1.80992	0.0385022
261.606	1.77144	0.0322717	1.73826	0.0350651
262.468	1.76663	0.0322074	1.73197	0.0367584
263.319	1.76402	0.03235	1.71744	0.0326911
264.183	1.76213	0.0334769	1.70278	0.0301315
265.049	1.75391	0.032877	1.71193	0.0301559
265.916	1.75239	0.0331909	1.70254	0.0300024
266.778	1.74928	0.0327894	1.70436	0.030443
267.648	1.74695	0.0337403	1.69727	0.0300429
268.498	1.74735	0.0322745	1.69064	0.0298637
269.342	1.73835	0.0336829	1.69124	0.0304047
270.205	1.73878	0.0332086	1.69369	0.030706
271.052	1.7338	0.0331657	1.68799	0.0306303
271.901	1.73529	0.0333984	1.66952	0.0297954
272.783	1.73403	0.033849	1.66676	0.0300864
273.635	1.72861	0.0336822	1.66499	0.0296886
274.502	1.72401	0.0335669	1.66136	0.0301012
275.364	1.72008	0.0333393	1.65598	0.0300728
276.239	1.71545	0.0334987	1.65487	0.029977
277.118	1.71384	0.033661	1.65293	0.030181
277.987	1.70992	0.0343147	1.64523	0.0301451
278.833	1.71142	0.0340966	1.64322	0.0300532
279.711	1.70411	0.0336034	1.64568	0.0306252
280.56	1.69956	0.0342272	1.64051	0.0302475
281.424	1.70151	0.0346293	1.63106	0.0303954
282.297	1.6974	0.0344136	1.63223	0.0305746
283.166	1.69536	0.0352645	1.63246	0.0305767
284.015	1.68829	0.0345084	1.62545	0.0307017
284.877	1.68774	0.0348648	1.62328	0.0303373
285.74	1.68389	0.0348328	1.62131	0.030323
286.594	1.68001	0.0352188	1.61706	0.0307013
287.465	1.6845	0.0360351	1.61697	0.0306419
288.336	1.67587	0.036269	1.61174	0.030419
289.178	1.67516	0.035349	1.60766	0.0307695
290.038	1.66806	0.0348475	1.60451	0.0301443
290.899	1.66937	0.0356769	1.60315	0.0307112
291.767	1.66346	0.0353374	1.60014	0.0303509
292.619	1.66668	0.0360275	1.59787	0.0308786
293.476	1.66179	0.0361331	1.59551	0.030977
294.341	1.66022	0.0364802	1.58902	0.0308791
295.203	1.65332	0.0356197	1.59109	0.0307652
296.07	1.65286	0.0369389	1.6061	0.0316071
296.933	1.6543	0.0370083	1.59221	0.0319621
297.807	1.64964	0.0373044	1.58609	0.0316997
298.676	1.64426	0.0367602	1.58431	0.0312738
299.524	1.64811	0.0375825	1.58032	0.0314378
300.408	1.64629	0.0374176	1.57572	0.0317142
301.277	1.63782	0.0367581	1.57814	0.0317967
302.129	1.63708	0.0373253	1.55984	0.0314299
302.975	1.63157	0.0373523	1.57081	0.0316858
303.844	1.62745	0.0370278	1.56826	0.0316569
304.716	1.63113	0.0373462	1.56562	0.0319639
305.586	1.62059	0.0372338	1.5604	0.0313626
306.446	1.61828	0.0374258	1.55855	0.0315923
307.291	1.61491	0.0375182	1.55546	0.032187
308.151	1.6171	0.0377938	1.55552	0.0322934
309.023	1.61521	0.0379562	1.55017	0.0319552
309.9	1.60955	0.0381148	1.54911	0.0320928
310.765	1.60845	0.0379642	1.54616	0.0322953
311.606	1.60261	0.0382425	1.53853	0.0317493
312.457	1.60426	0.0387082	1.54173	0.0323877
313.309	1.59732	0.0385744	1.53643	0.0322245
314.177	1.59906	0.0381682	1.53313	0.0320413
315.029	1.5919	0.0382692	1.52624	0.0323213
315.904	1.59649	0.0394624	1.52574	0.0324929
316.771	1.59188	0.0389983	1.5238	0.0322482
317.633	1.59023	0.0392601	1.52133	0.0329289
318.509	1.59023	0.0400603	1.5222	0.0330233
319.373	1.58425	0.0397265	1.51873	0.0328866
320.226	1.57737	0.0393155	1.51279	0.0326039
321.096	1.58211	0.0398831	1.51014	0.0327901
322.006	1.57554	0.0395658	1.51034	0.032979
322.859	1.56817	0.0398756	1.50789	0.0328745
323.724	1.57028	0.0397362	1.50776	0.0329624
324.571	1.56689	0.0396842	1.50388	0.0332125
325.438	1.56453	0.0402188	1.50248	0.0333264
326.305	1.55562	0.0392708	1.4996	0.0333507
327.181	1.55073	0.0394798	1.49583	0.033373
328.041	1.55272	0.038854	1.4901	0.0331498
328.906	1.55686	0.0402448	1.48809	0.0331606
329.758	1.55869	0.0399012	1.48588	0.0336509
330.601	1.54604	0.0396555	1.48569	0.0338693
331.474	1.55119	0.0410004	1.48039	0.0337062
332.343	1.54533	0.0408382	1.47755	0.033604
333.201	1.54456	0.0411828	1.48181	0.0342474
334.062	1.54129	0.0410835	1.47853	0.0343348
334.914	1.5408	0.0412149	1.47356	0.0337856
335.757	1.53835	0.0409776	1.47336	0.0344907
336.597	1.53139	0.0414725	1.46937	0.034745
337.441	1.53243	0.041212	1.46906	0.0347718
338.321	1.53639	0.0419971	1.462	0.0345143
339.182	1.53808	0.0423237	1.46411	0.0346477
340.044	1.53124	0.0429942	1.46296	0.0345492
340.913	1.53118	0.0435155	1.45827	0.035093
341.766	1.5448	0.0451532	1.45396	0.0350121
342.636	1.55052	0.0438888	1.45317	0.0350051
343.528	1.53021	0.0424226	1.4535	0.0351926
344.389	1.53012	0.0429326	1.43876	0.0351456
345.239	1.54458	0.049924	1.44881	0.0355448
346.105	1.53595	0.04437	1.4446	0.0357422
346.944	1.50152	0.0427249	1.43533	0.0351368
347.817	1.51055	0.0429208	1.43234	0.0353194
348.687	1.50162	0.0428466	1.42961	0.0354887
349.557	1.48902	0.0422923	1.42744	0.0355934
350.4	1.52661	0.0450597	1.42901	0.0355519
351.244	1.51499	0.0452911	1.42099	0.0357321
352.111	1.52893	0.0465161	1.4169	0.0356557
352.981	1.51687	0.0466157	1.41514	0.0358272
353.88	1.50773	0.0468196	1.41013	0.0358297
354.738	1.51288	0.0464581	1.40969	0.0362545
355.585	1.5107	0.0464038	1.40864	0.0366012
356.43	1.5064	0.0466787	1.41056	0.0370056
357.271	1.47569	0.0447348	1.40616	0.0367167
358.154	1.46649	0.0441266	1.42063	0.0379683
359.009	1.47119	0.0449663	1.38051	0.0361498
359.859	1.4653	0.0440795	1.37138	0.0359628
360.741	1.46848	0.0445097	1.34473	0.0362401
361.595	1.52821	0.0435863	1.32589	0.0365101
362.448	1.45598	0.0427973	1.31777	0.0362595
363.322	1.45441	0.0441143	1.33924	0.0372745
364.18	1.44646	0.0441092	1.36851	0.0377255
365.067	1.43217	0.0423359	1.3979	0.0378739
365.943	1.43102	0.0431317	1.42405	0.0384518
366.806	1.44105	0.0432011	1.44618	0.0393633
367.64	1.44396	0.0425754	1.43341	0.0398117
368.512	1.47038	0.0435945	1.4919	0.0414902
369.364	1.48511	0.0443455	1.51155	0.0428931
370.236	1.48302	0.0444994	1.52995	0.0437496
371.105	1.51875	0.0480276	1.54146	0.0440797
371.969	1.5332	0.0487113	1.55154	0.0440177
372.811	1.54318	0.049453	1.55118	0.0434109
373.674	1.5553	0.0514095	1.559	0.043375
374.543	1.56088	0.0512414	1.5485	0.0424374
375.4	1.57177	0.0523085	1.54479	0.0416025
376.27	1.56867	0.0523786	1.52815	0.0403474
377.125	1.57106	0.0526482	1.5166	0.0392877
377.96	1.57324	0.0531537	1.50195	0.0382023
378.832	1.56606	0.0526873	1.50495	0.0384379
379.679	1.56913	0.0532077	1.48061	0.0377248
380.539	1.55245	0.0515584	1.47074	0.0377316
381.389	1.54963	0.0506727	1.45056	0.0371911
382.261	1.53818	0.0510511	1.43424	0.0375722
383.117	1.53218	0.0515244	1.40685	0.0371532
383.973	1.52278	0.0502087	1.39974	0.0385497
384.84	1.51153	0.0506587	1.38205	0.038812
385.712	1.49729	0.0481077	1.36773	0.0392702
386.606	1.4887	0.0488901	1.35299	0.0399375
387.48	1.48289	0.0499279	1.34305	0.0406551
388.343	1.47437	0.0495033	1.32942	0.0415116
389.192	1.46234	0.0501871	1.3219	0.0420526
390.078	1.45134	0.0492177	1.30974	0.043093
390.95	1.44104	0.0493669	1.3013	0.0437308
391.852	1.44104	0.0504164	1.28642	0.0437433
392.726	1.43474	0.0502349	1.28309	0.0447867
393.597	1.42501	0.0493067	1.27217	0.0449597
394.441	1.41592	0.0497564	1.26526	0.0451612
395.305	1.40924	0.0506626	1.25317	0.0450899
396.149	1.40162	0.0491403	1.25171	0.0457072
396.987	1.39373	0.0504653	1.23901	0.0455896
397.855	1.38896	0.0507493	1.23469	0.0460205
398.714	1.38122	0.0502727	1.22274	0.045869
399.564	1.37617	0.0499407	1.22363	0.0467252
400.408	1.37262	0.0511589	1.21214	0.0463655
401.275	1.36387	0.0510646	1.20659	0.0464068
402.137	1.35895	0.051029	1.19502	0.0462329
403.007	1.35439	0.0513351	1.19487	0.0466862
403.864	1.34948	0.0512682	1.18984	0.0468728
404.746	1.34818	0.0517793	1.18375	0.0467454
405.598	1.34162	0.0512716	1.17237	0.0472352
406.44	1.33783	0.0514928	1.16961	0.0474465
407.304	1.33309	0.051921	1.16518	0.0479337
408.176	1.32441	0.0516556	1.16139	0.0482312
409.046	1.32286	0.0519402	1.15404	0.0483257
409.916	1.31985	0.0521547	1.15168	0.0482926
410.76	1.31343	0.0526844	1.14468	0.0488324
411.621	1.30543	0.0519569	1.13786	0.0489265
412.487	1.30505	0.0525572	1.13031	0.0492204
413.342	1.29413	0.0528497	1.13002	0.0496529
414.214	1.29426	0.0520014	1.12945	0.0501781
415.084	1.29451	0.0522722	1.11843	0.0499496
415.948	1.28879	0.0525274	1.11517	0.0502848
416.814	1.28598	0.0524273
417.657	1.28134	0.0533459		1.95902
418.518	1.27909	0.0525565
419.375	1.27485	0.0535041
420.265	1.26935	0.053469
421.114	1.26885	0.0533889
421.972
422.812		1.90218
423.66
424.548
425.414
426.291
427.138
427.98
428.843
429.717
430.59
431.46
432.323
433.171
434.037
434.906
435.776
436.645
437.516
438.359
439.202
440.069
440.933
441.808
442.669
443.535
444.383
445.23
446.095
446.964
447.842
448.724
449.577
450.419
451.278
452.159
453.025
453.895
454.739
455.6
456.441
457.294
458.167

## Sheet: Figure EV4E
Time	C245F		C245F-10uM-SEA0400
0	0.555252	0.0205039	0.572728	0.0200203
0.8256	0.555141	0.0204032	0.568545	0.0199108
1.6913	0.555034	0.0205051	0.566807	0.0202881
2.5364	0.5537	0.020575	0.566631	0.0200655
3.3997	0.553841	0.0203349	0.567993	0.0201173
4.2498	0.553266	0.0205164	0.566259	0.0201659
5.1171	0.55339	0.0206659	0.569993	0.0202742
5.9583	0.553948	0.0206056	0.568869	0.0201682
6.8203	0.555393	0.0207588	0.5674	0.0199834
7.6833	0.554431	0.0205704	0.568166	0.0201328
8.5326	0.555459	0.0207255	0.568359	0.0200654
9.3772	0.554266	0.0206421	0.567731	0.0201961
10.2188	0.553762	0.0206075	0.568034	0.0201729
11.0558	0.553314	0.0205966	0.568283	0.020181
11.8969	0.55459	0.020549	0.567679	0.0201459
12.7704	0.5562	0.0208342	0.56639	0.0202123
13.6472	0.555783	0.0205969	0.56659	0.0200489
14.517	0.555117	0.0206233	0.571255	0.0200401
15.384	0.552676	0.0206944	0.566966	0.0199021
16.2443	0.553924	0.020792	0.573179	0.0200396
17.1113	0.553593	0.020841	0.5761	0.0201961
17.9859	0.556924	0.021105	0.571083	0.0199141
18.858	0.552683	0.0208638	0.569807	0.0197168
19.744	0.550169	0.0205867	0.571941	0.0198122
20.627	0.553897	0.020312	0.574997	0.0200589
21.4968	0.548076	0.0201382	0.571024	0.0197911
22.3682	0.547352	0.0203059	0.57199	0.0199258
23.2456	0.544576	0.0203039	0.571021	0.019672
24.1387	0.540486	0.020137	0.570197	0.0197705
25.0214	0.538859	0.0198617	0.572169	0.0197728
25.9158	0.538872	0.0198191	0.572941	0.0198508
26.7868	0.537321	0.0199612	0.573031	0.019943
27.6543	0.537041	0.0202501	0.569717	0.0197678
28.5266	0.535562	0.020054	0.569676	0.0198288
29.4188	0.534734	0.0200929	0.571293	0.0199665
30.2757	0.534614	0.020152	0.571783	0.0199134
31.1326	0.533566	0.0200735	0.568859	0.0194719
32.0004	0.534503	0.0201213	0.566993	0.0198134
32.8699	0.534245	0.019982	0.571838	0.0204502
33.7478	0.533983	0.0200777	0.580469	0.0211282
34.6402	0.533224	0.0200525	0.584959	0.021344
35.5387	0.535372	0.0201669	0.589159	0.0215345
36.4342	0.5337	0.0200362	0.588855	0.0218008
37.3058	0.533741	0.0201667	0.58849	0.0213955
38.1775	0.534686	0.0202651	0.58581	0.0210011
39.0522	0.5339	0.0203092	0.583869	0.0209507
39.949	0.534186	0.0199873	0.582307	0.0208002
40.8495	0.534659	0.019837	0.578614	0.0204998
41.7489	0.533472	0.0197081	0.580314	0.0205118
42.6303	0.534045	0.0199739	0.577531	0.0204735
43.5141	0.535	0.0201095	0.575569	0.0202185
44.3857	0.532152	0.0197927	0.576286	0.0200131
45.2992	0.534914	0.0197266	0.573548	0.0200137
46.1978	0.533383	0.0196274	0.571669	0.019861
47.0892	0.537021	0.0197746	0.570986	0.019788
47.9869	0.537959	0.019753	0.572448	0.0199615
48.8424	0.539524	0.0197708	0.573314	0.0197841
49.7234	0.535169	0.0196428	0.570955	0.0196848
50.5987	0.535541	0.0197014	0.569283	0.0195843
51.4787	0.535541	0.0195912	0.567628	0.0195212
52.3609	0.535559	0.0194962	0.568914	0.0198048
53.2333	0.53751	0.0194526	0.567021	0.0195796
54.1046	0.536269	0.0193905	0.569103	0.0195487
54.9823	0.535641	0.0193994	0.568379	0.0195294
55.8537	0.536166	0.0192417	0.567641	0.0194485
56.7489	0.537614	0.019396	0.566897	0.0191782
57.6519	0.535683	0.019211	0.565114	0.0192086
58.5499	0.537941	0.0192792	0.566445	0.0191003
59.4237	0.53791	0.0193729	0.564759	0.0192557
60.2941	0.53811	0.0192872	0.564866	0.0191059
61.166	0.538669	0.0191055	0.565624	0.0194012
62.0598	0.539224	0.0192832	0.564103	0.0190765
62.9611	0.539203	0.0191347	0.566617	0.0191291
63.8589	0.538072	0.0191337	0.565152	0.0190284
64.74	0.540731	0.0190953	0.564569	0.0190377
65.6054	0.5398	0.0190657	0.564303	0.0191138
66.4777	0.540852	0.019019	0.563555	0.019263
67.3642	0.540348	0.0190739	0.564214	0.0190668
68.2385	0.539059	0.0191099	0.564593	0.0190631
69.1201	0.540045	0.0190916	0.564279	0.0190694
70.0083	0.540766	0.0190033	0.564414	0.019105
70.883	0.541776	0.0189827	0.56391	0.0191505
71.7535	0.538555	0.0188565	0.564421	0.0189491
72.6364	0.539917	0.0187898	0.564472	0.0191227
73.513	0.540266	0.0188582	0.564131	0.0190219
74.3884	0.540659	0.0189033	0.564683	0.0189364
75.2512	0.539434	0.0187297	0.563086	0.0191355
76.1003	0.542297	0.0189513	0.563138	0.0188408
76.9687	0.539583	0.0187747	0.561097	0.018811
77.8301	0.541041	0.0188185	0.564083	0.0190831
78.6902	0.541228	0.0186286	0.562728	0.0191226
79.5782	0.542593	0.019013	0.563314	0.0190531
80.452	0.5412	0.0185681	0.562728	0.0189958
81.3153	0.541676	0.0187128	0.563069	0.0189801
82.1835	0.540852	0.0186104	0.5623	0.0191887
83.0539	0.5409	0.0187194	0.561669	0.019055
83.9065	0.539555	0.0185664	0.562124	0.0188916
84.7799	0.541866	0.0188177	0.560693	0.0189565
85.6671	0.54031	0.0186366	0.559652	0.0189021
86.5408	0.543331	0.01856	0.558786	0.0187402
87.4319	0.544479	0.0186221	0.561883	0.0187758
88.3039	0.543838	0.0185068	0.5603	0.0187825
89.174	0.543341	0.0185119	0.559631	0.0186954
90.0436	0.543331	0.0184954	0.558848	0.0187914
90.9199	0.542483	0.0184575	0.559469	0.0188489
91.7986	0.542959	0.0184373	0.558993	0.018684
92.6858	0.545014	0.0184896	0.556945	0.0186676
93.5581	0.543579	0.0184384	0.558248	0.018448
94.4248	0.541776	0.0182221	0.557659	0.0186368
95.2764	0.5449	0.0183789	0.557666	0.0184459
96.1446	0.5483	0.0186252	0.557428	0.0185986
97.0114	0.546793	0.0184341	0.556593	0.0185001
97.8784	0.546569	0.0184795	0.558303	0.0187827
98.7394	0.543607	0.0182235	0.554455	0.0184225
99.5908	0.544586	0.0183048	0.556631	0.0185001
100.444	0.544838	0.0184731	0.55799	0.0185534
101.328	0.543621	0.0181358	0.558083	0.0187758
102.225	0.545379	0.0182714	0.555266	0.0185219
103.102	0.546114	0.018218	0.5554	0.0185216
103.965	0.54509	0.0181677	0.555155	0.018402
104.834	0.544162	0.0180714	0.556193	0.0185553
105.704	0.545269	0.0181704	0.555683	0.0186732
106.575	0.546034	0.0181504	0.554414	0.0186807
107.451	0.546414	0.0180868	0.5545	0.0184715
108.329	0.545545	0.0182994	0.554869	0.018393
109.201	0.544266	0.0181913	0.555769	0.0183788
110.064	0.545945	0.0182163	0.553234	0.0183095
110.934	0.546055	0.0181876	0.553766	0.0182517
111.791	0.54529	0.018053	0.553297	0.0183093
112.67	0.547507	0.0182627	0.554666	0.0183656
113.549	0.546028	0.0180036	0.554303	0.0182683
114.438	0.545162	0.0179187	0.55351	0.0182077
115.32	0.544976	0.0179863	0.551145	0.0182779
116.2	0.545766	0.0179693	0.554579	0.0181269
117.073	0.545879	0.0179795	0.550469	0.0182593
117.943	0.545079	0.0178431	0.551507	0.0182405
118.815	0.547228	0.0179644	0.5511	0.0182416
119.683	0.544228	0.0180867	0.551059	0.0183765
120.531	0.545045	0.0181455	0.551003	0.0182874
121.402	0.546166	0.0177155	0.549738	0.0181999
122.273	0.543745	0.0173149	0.549931	0.0186494
123.15	0.545476	0.0175734	0.542659	0.0181201
124.043	0.560314	0.018219	0.547121	0.0185113
124.941	0.654003	0.0253583	0.573314	0.0207037
125.834	0.893517	0.0392368	0.611014	0.023725
126.685	1.18702	0.0520326	0.647921	0.026399
127.557	1.48516	0.0678035	0.700276	0.0301206
128.446	1.8694	0.0799754	0.793614	0.037852
129.329	2.18478	0.0792617	0.930562	0.0473947
130.217	2.30781	0.0731593	1.11041	0.0613972
131.094	2.40032	0.069808	1.23394	0.0682206
131.983	2.44057	0.0649969	1.41743	0.0759826
132.854	2.46962	0.0609912	1.6656	0.0830418
133.723	2.4715	0.0581057	1.89849	0.0846938
134.599	2.49458	0.0582842	2.0815	0.0765901
135.479	2.48754	0.0559232	2.17463	0.0702414
136.368	2.48103	0.0554648	2.2603	0.0667888
137.249	2.47218	0.0538235	2.30339	0.0618122
138.133	2.46445	0.0525653	2.35486	0.0557589
139.004	2.45727	0.0528257	2.38996	0.0540224
139.874	2.46161	0.0524372	2.40944	0.0527369
140.721	2.44356	0.0518216	2.41633	0.0514307
141.618	2.44458	0.0513482	2.4187	0.0508357
142.488	2.44195	0.0521463	2.42913	0.0512099
143.358	2.43717	0.0499992	2.42841	0.0509419
144.203	2.43849	0.0516071	2.41687	0.0500444
145.073	2.42758	0.0501896	2.42545	0.0492597
145.971	2.42575	0.0497903	2.42078	0.0487962
146.853	2.41799	0.0503441	2.42332	0.0487913
147.744	2.42084	0.0497033	2.42221	0.0483017
148.618	2.40619	0.0489002	2.41335	0.0482522
149.506	2.408	0.0491811	2.42293	0.0488693
150.379	2.4007	0.0485489	2.41472	0.0479238
151.255	2.40661	0.0493646	2.41297	0.0474727
152.152	2.39823	0.0475885	2.41385	0.0475729
153.028	2.39799	0.0474378	2.41738	0.0464459
153.918	2.4011	0.0473117	2.40132	0.0467306
154.791	2.39141	0.0491632	2.41281	0.0464795
155.661	2.39357	0.0476997	2.40711	0.0459643
156.532	2.38241	0.0473342	2.41515	0.0462193
157.406	2.37679	0.0467739	2.412	0.0449324
158.299	2.37883	0.0468078	2.40229	0.0455973
159.196	2.37148	0.0449472	2.40078	0.0447446
160.072	2.37361	0.0453471	2.39954	0.0446309
160.96	2.36278	0.0450936	2.39554	0.0435858
161.833	2.35618	0.044165	2.39071	0.0438094
162.703	2.35677	0.0455379	2.38829	0.0437529
163.575	2.3469	0.0447541	2.37786	0.0436885
164.415	2.3442	0.0445105	2.38195	0.0420062
165.292	2.33543	0.0429806	2.37552	0.0435375
166.163	2.33799	0.0437979	2.37985	0.0426734
167.033	2.32646	0.0434498	2.37296	0.0418024
167.928	2.31742	0.0420712	2.37096	0.0416806
168.805	2.31347	0.0428828	2.36176	0.0410781
169.697	2.30879	0.0415624	2.36647	0.04077
170.593	2.30511	0.0421427	2.35957	0.0401063
171.463	2.3038	0.0413457	2.35171	0.03999
172.333	2.29471	0.0415658	2.35335	0.0405011
173.203	2.29069	0.0405194	2.34988	0.0405912
174.092	2.28541	0.0403858	2.34465	0.0403942
174.978	2.273	0.0399496	2.34355	0.0389244
175.858	2.27161	0.0398632	2.33863	0.0377009
176.744	2.26298	0.0389925	2.33327	0.0388042
177.613	2.25789	0.0402727	2.33038	0.0381724
178.483	2.26702	0.0399058	2.32303	0.0374364
179.335	2.25058	0.0390579	2.3199	0.0381801
180.227	2.24837	0.0384892	2.31436	0.0390235
181.108	2.23696	0.0385641	2.31904	0.0367854
181.974	2.2319	0.0381748	2.30514	0.0368368
182.863	2.23428	0.038711	2.29798	0.0355498
183.733	2.2315	0.0376393	2.29856	0.0356983
184.607	2.22571	0.037264	2.29462	0.0352843
185.478	2.21822	0.0374504	2.28685	0.0355067
186.351	2.20871	0.0367089	2.29063	0.0350265
187.221	2.21667	0.0369484	2.27953	0.0347723
188.109	2.20071	0.0363072	2.27757	0.0343748
188.982	2.19942	0.0377979	2.26945	0.034444
189.852	2.19333	0.0365274	2.26687	0.0351884
190.733	2.19665	0.0371959	2.26383	0.0348
191.63	2.18842	0.0369283	2.25119	0.0337473
192.527	2.18818	0.0366602	2.25997	0.0326517
193.402	2.16462	0.0355689	2.24548	0.032892
194.272	2.17053	0.035655	2.24448	0.033171
195.141	2.16438	0.0365865	2.24131	0.0336817
196.032	2.15944	0.0348753	2.23825	0.032864
196.91	2.15804	0.0351365	2.23635	0.0329367
197.789	2.15015	0.0336283	2.23413	0.0320323
198.678	2.12533	0.0347163	2.22423	0.0330327
199.551	2.12578	0.0334849	2.22016	0.0320508
200.44	2.1464	0.0348739	2.21282	0.0314541
201.312	2.14602	0.0353196	2.21293	0.0310323
202.186	2.1168	0.0335255	2.20087	0.032177
203.056	2.11096	0.0334838	2.20827	0.0313356
203.93	2.11516	0.0337937	2.19401	0.0328444
204.809	2.11748	0.0340801	2.19231	0.0318513
205.663	2.1167	0.0332786	2.18711	0.0327757
206.535	2.11259	0.0337693	2.18678	0.0316782
207.407	2.10826	0.0333452	2.1825	0.0312826
208.287	2.11146	0.0329959	2.16471	0.030995
209.153	2.11347	0.0337226	2.16922	0.0313495
210.022	2.10679	0.034041	2.16735	0.0312398
210.891	2.10694	0.0335554	2.1529	0.0313077
211.761	2.08984	0.0324414	2.16073	0.0306465
212.64	2.09635	0.0330037	2.16212	0.0309411
213.532	2.08254	0.0317974	2.15253	0.0300594
214.404	2.07813	0.032807	2.15232	0.031872
215.296	2.0792	0.0329226	2.14392	0.0308846
216.168	2.0712	0.0323695	2.14248	0.0310453
217.035	2.07034	0.0313815	2.13747	0.0301939
217.907	2.05737	0.0311056	2.13087	0.0290281
218.793	2.06147	0.031358	2.12597	0.0307795
219.683	2.05869	0.0327369	2.11994	0.0301861
220.553	2.05865	0.0326608	2.11866	0.0300163
221.446	2.04969	0.0315183	2.12239	0.0298131
222.317	2.05001	0.0319567	2.11849	0.0303183
223.184	2.03433	0.0316057	2.11883	0.0302543
224.057	2.03704	0.031234	2.10942	0.0298474
224.942	2.03902	0.0312751	2.10736	0.0301644
225.831	2.03112	0.0312491	2.10246	0.0302768
226.729	2.03346	0.0315574	2.10027	0.0295847
227.625	2.02235	0.0309583	2.09876	0.0305809
228.492	2.0265	0.0314972	2.08779	0.028986
229.36	2.02621	0.0307599	2.08373	0.0288358
230.235	2.0152	0.0307442	2.08339	0.0291641
231.104	2.01722	0.0312845	2.07483	0.0293131
231.971	2.01061	0.0299424	2.07297	0.0299004
232.843	2.00914	0.0312799	2.06846	0.0286915
233.712	2.00316	0.0311429	2.06837	0.0290741
234.56	2.00126	0.0300688	2.06347	0.0294614
235.459	2.00126	0.029834	2.05424	0.0286965
236.359	1.9946	0.0300827	2.05597	0.0287124
237.261	1.99792	0.0303697	2.05086	0.0290561
238.131	1.9905	0.0306979	2.04679	0.0282148
239.021	1.98418	0.0297633	2.03545	0.0290071
239.892	1.98161	0.0303753	2.04374	0.0290344
240.744	1.96976	0.029508	2.03706	0.0283094
241.64	1.98044	0.0298898	2.04637	0.0289807
242.517	1.9741	0.0306627	2.03191	0.0286885
243.409	1.97084	0.0293477	2.03134	0.0285756
244.274	1.96507	0.0306579	2.02189	0.0286033
245.145	1.95747	0.0290909	2.01624	0.0267864
246.015	1.96084	0.0304098	2.02334	0.0282164
246.89	1.95697	0.029428	2.01807	0.028798
247.79	1.95521	0.0304659	2.00729	0.0278666
248.667	1.94959	0.0294129	2.01283	0.0276486
249.558	1.94411	0.0296335	2.01178	0.0279564
250.423	1.94347	0.0294415	1.99815	0.0276366
251.292	1.93971	0.0296918	2.00932	0.0286132
252.166	1.93977	0.0290806	2.00264	0.0275417
253.038	1.9444	0.0286283	1.9945	0.0273616
253.911	1.93565	0.0298445	1.99266	0.027174
254.781	1.93337	0.0293475	1.99216	0.0273429
255.641	1.93434	0.0301073	1.98373	0.0269789
256.519	1.93129	0.0289703	1.9795	0.0271671
257.399	1.92142	0.0289253	1.98181	0.0276017
258.269	1.93342	0.0294498	1.9758	0.0270743
259.161	1.91073	0.0290989	1.98389	0.0269128
260.055	1.9181	0.0291014	1.97401	0.0272458
260.926	1.9162	0.0298801	1.96798	0.0272539
261.794	1.91125	0.0288473	1.9646	0.0281533
262.667	1.9101	0.0295146	1.96648	0.0266487
263.551	1.91028	0.0296511	1.96375	0.0269993
264.424	1.90468	0.0297216	1.96143	0.0275103
265.312	1.90036	0.0293161	1.94665	0.02642
266.206	1.90085	0.0308544	1.95349	0.0270184
267.075	1.89723	0.029578	1.94732	0.0261456
267.953	1.89597	0.0302848	1.94995	0.026667
268.844	1.89157	0.030062	1.94626	0.026668
269.722	1.89602	0.0300243	1.94138	0.0269813
270.598	1.89358	0.0301023	1.93868	0.0269519
271.486	1.88199	0.0298385	1.93588	0.027119
272.355	1.88404	0.0306719	1.9298	0.0264142
273.226	1.87656	0.02973	1.93624	0.0263185
274.094	1.87762	0.0296641	1.92911	0.0261906
274.971	1.88078	0.0299478	1.92856	0.0259184
275.861	1.87329	0.0295925	1.92626	0.0261753
276.734	1.87173	0.0303326	1.91715	0.0259156
277.601	1.87228	0.0297887	1.91373	0.0254639
278.471	1.86384	0.0298593	1.92281	0.0259722
279.32	1.86288	0.0305798	1.91289	0.025851
280.219	1.85351	0.0296536	1.91562	0.0255641
281.119	1.85238	0.0295217	1.90938	0.0256885
281.989	1.8476	0.0290964	1.90438	0.0259814
282.882	1.84052	0.0296391	1.90675	0.025553
283.755	1.85431	0.0300685	1.89955	0.0246854
284.625	1.85187	0.0298451	1.90327	0.025295
285.498	1.84874	0.0297252	1.89978	0.0256603
286.399	1.85169	0.0298866	1.89054	0.0247412
287.277	1.84512	0.0299171	1.89344	0.0256177
288.15	1.84127	0.0299602	1.8889	0.0258743
289.012	1.83747	0.0294741	1.88963	0.0262644
289.886	1.83839	0.0301662	1.89462	0.026258
290.773	1.84227	0.0295013	1.88026	0.0255351
291.647	1.83753	0.0304949	1.88371	0.0246941
292.527	1.83234	0.0301326	1.88254	0.0257353
293.418	1.83327	0.0302572	1.87662	0.0252029
294.298	1.83028	0.0311648	1.87326	0.0246742
295.179	1.83312	0.0307409	1.87673	0.0242442
296.051	1.82431	0.0302966	1.87374	0.0245542
296.925	1.82467	0.0308531	1.86825	0.0256342
297.798	1.81918	0.0307023	1.86819	0.0245615
298.666	1.81902	0.0304204	1.86651	0.0258833
299.521	1.81372	0.0306462	1.86454	0.0254393
300.383	1.81177	0.0304235	1.86265	0.0251225
301.251	1.81105	0.0303173	1.8645	0.0247499
302.146	1.80987	0.0298816	1.85806	0.0257129
303.024	1.80791	0.0300046	1.85378	0.0256493
303.92	1.8027	0.0306602	1.85332	0.0250898
304.814	1.80089	0.0305588	1.84455	0.024316
305.668	1.80027	0.0299254	1.84494	0.0246266
306.554	1.796	0.0309021	1.84907	0.0251486
307.431	1.80209	0.0307781	1.84588	0.0247428
308.328	1.79439	0.0309828	1.83733	0.0251415
309.206	1.79913	0.0312838	1.83565	0.0246929
310.094	1.7855	0.0308236	1.83695	0.0244298
310.964	1.7921	0.0309861	1.83271	0.0242219
311.835	1.79234	0.0308615	1.83879	0.0247935
312.71	1.78445	0.0305762	1.82985	0.0247206
313.58	1.78481	0.0304932	1.83293	0.024793
314.457	1.77901	0.0311151	1.82714	0.0241907
315.35	1.77856	0.0314642	1.82931	0.0248235
316.227	1.78035	0.0307527	1.82285	0.0250096
317.11	1.77258	0.030717	1.82805	0.0254254
317.981	1.77123	0.031281	1.82685	0.0253919
318.854	1.7722	0.0319303	1.825	0.0248738
319.725	1.76358	0.0312239	1.82771	0.0258072
320.573	1.76162	0.0309888	1.81529	0.0245817
321.458	1.76441	0.0311864	1.81495	0.0250942
322.331	1.76734	0.031217	1.81503	0.0250739
323.202	1.7607	0.0323415	1.81112	0.0253448
324.079	1.76213	0.0321791	1.80867	0.0242274
324.978	1.76391	0.0322176	1.80656	0.0243795
325.877	1.75481	0.0317378	1.8081	0.0250224
326.757	1.76155	0.0322212	1.81291	0.0252356
327.638	1.75245	0.0322871	1.8023	0.0251982
328.509	1.75121	0.0321834	1.80535	0.0245576
329.384	1.74944	0.0325599	1.80526	0.0246784
330.256	1.75331	0.03248	1.81164	0.0249568
331.136	1.7487	0.0324927	1.81216	0.0256831
332.025	1.74372	0.032083	1.81085	0.0245447
332.9	1.75117	0.0315511	1.80872	0.0246617
333.769	1.74107	0.0313784	1.81099	0.0257264
334.64	1.74365	0.032328	1.80852	0.025084
335.51	1.7328	0.0321116	1.80628	0.0241058
336.383	1.73722	0.0323068	1.81785	0.025568
337.279	1.7335	0.0321294	1.81997	0.0260449
338.15	1.73432	0.0322349	1.8224	0.0244087
339.028	1.72828	0.0331481	1.81294	0.0311922
339.892	1.72833	0.0325465	1.80066	0.0219396
340.765	1.72331	0.0324669	1.81768	0.0260208
341.653	1.72868	0.0331812	1.82175	0.0252408
342.528	1.72837	0.0330764	1.81762	0.0246731
343.396	1.72317	0.03242	1.80386	0.0241675
344.268	1.72304	0.0330101	1.79216	0.0268951
345.14	1.72992	0.0333852	1.78799	0.0251578
346.009	1.7159	0.0331616	1.80275	0.025896
346.887	1.71827	0.0336236	1.793	0.0248408
347.779	1.71467	0.0331207	1.79631	0.0245481
348.678	1.71983	0.0339964	1.78822	0.0254979
349.552	1.71659	0.0337953	1.81202	0.0242285
350.42	1.71202	0.0338544	1.73368	0.0248393
351.311	1.71028	0.0339461	1.75889	0.0251254
352.181	1.72444	0.0346448	1.77698	0.0252031
353.062	1.74357	0.0354186	1.75278	0.0244487
353.955	1.73733	0.0351204	1.76632	0.0255001
354.831	1.7134	0.0352183	1.75498	0.0246531
355.696	1.6909	0.0358159	1.75594	0.025148
356.588	1.64898	0.0375688	1.76007	0.0248754
357.46	1.64241	0.037413	1.74214	0.0244249
358.307	1.65055	0.0356232	1.74638	0.0244827
359.19	1.70022	0.0352903	1.74742	0.024902
360.081	1.68519	0.0348866	1.74368	0.0240082
360.974	1.68296	0.0341835	1.742	0.0244705
361.843	1.68968	0.0345153	1.73765	0.0245189
362.715	1.68656	0.0342546	1.73674	0.0243546
363.606	1.68027	0.0338613	1.7405	0.0247368
364.48	1.6825	0.0339479	1.73569	0.0247912
365.349	1.68597	0.0345361	1.73846	0.0246472
366.22	1.68361	0.0350775	1.72785	0.0249179
367.09	1.69013	0.0355706	1.72792	0.0253241
367.961	1.68655	0.035253	1.73334	0.0254213
368.83	1.68143	0.0353358	1.73901	0.0257729
369.693	1.67012	0.0348421	1.75165	0.0274438
370.581	1.67051	0.0349219	1.70515	0.0266776
371.48	1.66999	0.0353475	1.6998	0.0264862
372.351	1.67345	0.0354931	1.64681	0.0243775
373.215	1.67186	0.0356342	1.61923	0.0249567
374.094	1.6672	0.0355506	1.5996	0.0250136
374.984	1.66476	0.0350117	1.59564	0.0256878
375.863	1.64184	0.0367269	1.62139	0.0258731
376.759	1.63719	0.0366099	1.66962	0.0268139
377.638	1.64092	0.0365245	1.70311	0.0269276
378.5	1.63848	0.0368654	1.7354	0.0266092
379.371	1.63307	0.0370158	1.75213	0.0269144
380.244	1.63526	0.0369103	1.76777	0.027637
381.134	1.64885	0.0367978	1.77062	0.0263991
382.034	1.67557	0.0364471	1.7712	0.027364
382.907	1.71654	0.0365311	1.77626	0.0272183
383.787	1.74158	0.0376877	1.76586	0.0269446
384.651	1.75845	0.0380137	1.77253	0.0266055
385.538	1.76708	0.0380895	1.77734	0.0263295
386.41	1.7783	0.0372425	1.76867	0.0270187
387.259	1.78656	0.0368907	1.76915	0.0264083
388.13	1.79666	0.0377142	1.76281	0.0267876
389	1.79209	0.0377354	1.75776	0.0263315
389.87	1.7809	0.0370822	1.74963	0.0271524
390.739	1.78102	0.0365702	1.75048	0.0261571
391.618	1.76964	0.035997	1.73948	0.0273245
392.51	1.77347	0.0361964	1.73148	0.0263002
393.408	1.75906	0.036971	1.73259	0.0262862
394.3	1.75354	0.0356407	1.71864	0.0271169
395.175	1.74371	0.0359767	1.72167	0.0269812
396.072	1.7301	0.0357526	1.71437	0.0275787
396.94	1.71645	0.0355852	1.71047	0.0272992
397.817	1.70891	0.035591	1.6978	0.0276188
398.713	1.70085	0.0355337	1.69695	0.0270588
399.588	1.69659	0.0357863	1.69149	0.0272486
400.479	1.67975	0.0352881	1.68577	0.0266823
401.35	1.67029	0.0362852	1.68531	0.0278433
402.221	1.66092	0.0362129	1.67755	0.0276594
403.09	1.65499	0.0362626	1.67171	0.0274693
403.967	1.64657	0.0360635	1.66671	0.0276554
404.836	1.64034	0.0370484	1.66095	0.0271665
405.732	1.62462	0.0368766	1.65327	0.0276493
406.603	1.62289	0.0368417	1.65443	0.0278372
407.472	1.61577	0.0378109	1.64977	0.0273057
408.341	1.60738	0.0381699	1.644	0.0275885
409.214	1.60217	0.0378388	1.63697	0.0277683
410.089	1.5939	0.0382551	1.63186	0.0284372
410.96	1.58839	0.0382484	1.62492	0.0274029
411.83	1.58195	0.038972	1.62334	0.0277194
412.7	1.57737	0.0387391	1.61845	0.027952
413.56	1.57124	0.0389664	1.61467	0.0281649
414.441	1.56144	0.0391898	1.60606	0.0284931
415.338	1.55754	0.0395631	1.60511	0.0280978
416.216	1.55478	0.0405579	1.59392	0.027987
417.103	1.54701	0.0402689	1.59168	0.0285556
417.976	1.54502	0.0403419	1.59178	0.0285778
418.853	1.54106	0.0411316	1.58702	0.02898
419.718	1.53459	0.0415525	1.5774	0.0289945
	1.53085	0.0414962	1.57507	0.0294451
	1.52712	0.0416543	1.56675	0.0296721
	1.51774	0.0420518	1.55904	0.0299602
	1.51809	0.0423177	1.55108	0.0297589
	1.51088	0.0422275	1.5501	0.0303618
	1.50918	0.0422103	1.55219	0.0305449
			1.54317	0.0315521
			1.53625	0.0312974
			1.53388	0.0313654
			1.53692	0.0314412
			1.52737	0.0316281
			1.52491	0.031751

## Sheet: Figure EV4F
Time	c2-dxip		dxip-10uM-SEA0400
0	0.6452	0.0203259	0.591821	0.0155157
0.8256	0.646384	0.0204332	0.588819	0.0154631
1.6913	0.645842	0.0205421	0.589328	0.0155238
2.5364	0.643968	0.0204208	0.589442	0.0155947
3.3997	0.643995	0.0204174	0.588495	0.0153458
4.2498	0.645374	0.0203707	0.58834	0.0154237
5.1171	0.645355	0.0207316	0.587065	0.015457
5.9583	0.645334	0.020469	0.586163	0.0152476
6.8203	0.645129	0.0204657	0.586047	0.0152257
7.6833	0.646984	0.0204945	0.587333	0.0152531
8.5326	0.6459	0.020395	0.586274	0.0152134
9.3772	0.647353	0.0205333	0.586107	0.0152248
10.2188	0.644792	0.0203716	0.585009	0.015144
11.0558	0.646937	0.0204041	0.585295	0.0153537
11.8969	0.6445	0.0202818	0.584074	0.0151678
12.7704	0.646639	0.0204663	0.585486	0.0152817
13.6472	0.646271	0.0204719	0.582637	0.0151297
14.517	0.645384	0.0203851	0.583763	0.0153397
15.384	0.644397	0.0203602	0.584712	0.0152868
16.2443	0.648403	0.020467	0.583616	0.0152785
17.1113	0.647239	0.0205343	0.584172	0.0152151
17.9859	0.646837	0.0204969	0.585135	0.0153789
18.858	0.645105	0.0203852	0.582393	0.0152891
19.744	0.644511	0.0202836	0.582344	0.0152636
20.627	0.646897	0.0202091	0.583495	0.0152945
21.4968	0.648061	0.0203134	0.583395	0.015241
22.3682	0.646789	0.0203768	0.582991	0.0151884
23.2456	0.647026	0.0203735	0.584967	0.015314
24.1387	0.647337	0.0203403	0.581953	0.0152291
25.0214	0.647166	0.0202663	0.580626	0.0151951
25.9158	0.648532	0.0203427	0.583565	0.0152183
26.7868	0.649339	0.0204238	0.582433	0.0152034
27.6543	0.649113	0.0203572	0.583037	0.0151911
28.5266	0.648371	0.0201722	0.581419	0.015119
29.4188	0.649005	0.0202118	0.582177	0.0152532
30.2757	0.651279	0.0202661	0.582949	0.0154688
31.1326	0.649311	0.0202739	0.582002	0.0148942
32.0004	0.654905	0.0205321	0.5798	0.0146853
32.8699	0.657345	0.0205668	0.583058	0.0150601
33.7478	0.659097	0.0206344	0.580947	0.0151369
34.6402	0.653216	0.0206513	0.579216	0.0149084
35.5387	0.635642	0.0199376	0.579074	0.0149588
36.4342	0.626221	0.0199117	0.578528	0.0148633
37.3058	0.622758	0.0196369	0.576319	0.0146858
38.1775	0.622839	0.0197436	0.574372	0.0146983
39.0522	0.616432	0.0196057	0.572895	0.0146671
39.949	0.615866	0.0195955	0.573553	0.0145682
40.8495	0.615774	0.0197743	0.574328	0.0146362
41.7489	0.615229	0.0197358	0.574128	0.014469
42.6303	0.616639	0.0198549	0.57277	0.0144738
43.5141	0.615447	0.0197007	0.571849	0.0143923
44.3857	0.617576	0.0198958	0.571505	0.0144391
45.2992	0.618305	0.0200677	0.569605	0.0143982
46.1978	0.620455	0.0198586	0.568316	0.0143281
47.0892	0.621066	0.0199204	0.568963	0.0143911
47.9869	0.625189	0.0200202	0.568735	0.0144907
48.8424	0.625637	0.0199651	0.568812	0.0143917
49.7234	0.627129	0.0200254	0.568726	0.0143475
50.5987	0.629866	0.0200295	0.568798	0.0144309
51.4787	0.632561	0.020125	0.567565	0.0143106
52.3609	0.634234	0.0200057	0.567026	0.0143761
53.2333	0.6346	0.0199365	0.568826	0.0144279
54.1046	0.636479	0.0199595	0.568219	0.0143876
54.9823	0.635932	0.0198635	0.568574	0.0143353
55.8537	0.638642	0.0199757	0.568586	0.0142919
56.7489	0.639571	0.020049	0.567042	0.0142759
57.6519	0.639624	0.0198849	0.567174	0.0145554
58.5499	0.640861	0.0197947	0.567721	0.0144031
59.4237	0.641642	0.0197849	0.566905	0.0144321
60.2941	0.644087	0.0198515	0.56804	0.0144013
61.166	0.643974	0.0198727	0.565858	0.0143747
62.0598	0.645145	0.0198521	0.567344	0.0144788
62.9611	0.647092	0.0198876	0.569137	0.0143607
63.8589	0.648653	0.0198331	0.567833	0.0144533
64.74	0.648482	0.0196638	0.566802	0.0143202
65.6054	0.648776	0.0195778	0.566767	0.0143707
66.4777	0.649632	0.0197309	0.567791	0.0144004
67.3642	0.647889	0.0197134	0.5668	0.0145068
68.2385	0.649537	0.0196283	0.565302	0.0143112
69.1201	0.650711	0.0196141	0.565119	0.0142676
70.0083	0.651774	0.0196331	0.564823	0.0144746
70.883	0.651082	0.0195741	0.565691	0.014351
71.7535	0.648368	0.0195986	0.566265	0.0144727
72.6364	0.650811	0.0197493	0.566453	0.0144894
73.513	0.649684	0.0196647	0.56366	0.0141888
74.3884	0.651516	0.0197043	0.56526	0.0143014
75.2512	0.650108	0.0197493	0.565849	0.0143756
76.1003	0.651824	0.0196572	0.565298	0.0142268
76.9687	0.649776	0.0196504	0.564937	0.0143
77.8301	0.649389	0.0196467	0.564042	0.0143239
78.6902	0.6494	0.0197154	0.565123	0.0143579
79.5782	0.651574	0.0197881	0.565177	0.0141791
80.452	0.648853	0.0196261	0.564458	0.0141888
81.3153	0.648855	0.0195501	0.564421	0.0143541
82.1835	0.648455	0.0195266	0.564377	0.0141963
83.0539	0.647034	0.0195139	0.563681	0.0141859
83.9065	0.647979	0.0196461	0.564958	0.0141977
84.7799	0.648208	0.0196951	0.565177	0.0142499
85.6671	0.647405	0.0195795	0.563828	0.0141401
86.5408	0.647353	0.0196141	0.564356	0.0142744
87.4319	0.646	0.0195504	0.563435	0.0142958
88.3039	0.644805	0.0197213	0.563351	0.0141983
89.174	0.648303	0.0196161	0.56374	0.0142379
90.0436	0.648779	0.0198369	0.563063	0.0141462
90.9199	0.645687	0.0197921	0.565133	0.0143051
91.7986	0.645068	0.0196383	0.564612	0.0142123
92.6858	0.646237	0.0195421	0.564088	0.014124
93.5581	0.646711	0.019552	0.564791	0.0141086
94.4248	0.648547	0.0198051	0.564437	0.0141317
95.2764	0.646989	0.0197275	0.564533	0.0141219
96.1446	0.645287	0.0197352	0.563719	0.014177
97.0114	0.645866	0.0195803	0.564086	0.0142513
97.8784	0.645576	0.0195808	0.564774	0.0141339
98.7394	0.645518	0.0196908	0.565774	0.0142553
99.5908	0.646145	0.0197884	0.565614	0.0143436
100.444	0.646179	0.0196863	0.563958	0.0142023
101.328	0.646711	0.0196873	0.56563	0.0143025
102.225	0.646997	0.0196317	0.565726	0.0142406
103.102	0.647047	0.0196161	0.566107	0.0143192
103.965	0.647247	0.0197298	0.566133	0.0142754
104.834	0.647153	0.0196131	0.567591	0.0142548
105.704	0.646782	0.0197569	0.5679	0.014402
106.575	0.645682	0.0195883	0.565753	0.0143641
107.451	0.6473	0.0196015	0.568191	0.014483
108.329	0.647703	0.0196079	0.566988	0.014524
109.201	0.646792	0.0195829	0.569842	0.0146372
110.064	0.647934	0.0196194	0.571063	0.0146653
110.934	0.647721	0.0194347	0.571698	0.0146956
111.791	0.647855	0.019646	0.5717	0.0147967
112.67	0.646361	0.0196778	0.573491	0.0149825
113.549	0.647408	0.0195198	0.573137	0.0147002
114.438	0.648918	0.0196228	0.573044	0.0148351
115.32	0.645555	0.0196703	0.575116	0.0150674
116.2	0.648139	0.0196666	0.576881	0.0149897
117.073	0.647879	0.0196834	0.577365	0.0149876
117.943	0.649976	0.0195275	0.576795	0.0149814
118.815	0.648758	0.0196019	0.577051	0.015055
119.683	0.647145	0.0195704	0.57643	0.0150064
120.531	0.646537	0.0195525	0.576593	0.0149685
121.402	0.647092	0.0195634	0.58213	0.0154993
122.273	0.64655	0.0196802	0.57097	0.0145072
123.15	0.646611	0.0195471	0.580019	0.0149304
124.043	0.658384	0.0203167	0.610105	0.0168715
124.941	0.654637	0.0201785	0.66956	0.0200593
125.834	0.663755	0.0201228	0.721579	0.0223951
126.685	0.657982	0.0200487	0.768847	0.0243027
127.557	0.717616	0.0244433	0.821707	0.0258943
128.446	0.887179	0.0325973	0.897591	0.0287621
129.329	1.19042	0.0436528	0.996193	0.0334667
130.217	1.49043	0.0538683	1.1706	0.0419036
131.094	1.84184	0.0691555	1.30701	0.0473327
131.983	2.25934	0.0783699	1.38281	0.047563
132.854	2.50817	0.0776814	1.59821	0.0515716
133.723	2.64328	0.0754391	1.86466	0.0580525
134.599	2.72312	0.0692768	2.10246	0.063122
135.479	2.74288	0.0655463	2.25713	0.0648718
136.368	2.74837	0.0633506	2.338	0.0601929
137.249	2.70164	0.0581253	2.39059	0.0542075
138.133	2.71983	0.0549325	2.4405	0.0513025
139.004	2.69094	0.0519577	2.45587	0.0494239
139.874	2.67104	0.0511497	2.45287	0.047998
140.721	2.66704	0.0493734	2.4473	0.0481375
141.618	2.65439	0.0484565	2.45254	0.0469739
142.488	2.64355	0.0475046	2.44522	0.0468148
143.358	2.63049	0.0469469	2.43679	0.0460394
144.203	2.62478	0.0466847	2.43799	0.0466616
145.073	2.60949	0.0461934	2.43035	0.0450002
145.971	2.59228	0.0457021	2.41472	0.0446185
146.853	2.58583	0.0450799	2.40225	0.044952
147.744	2.57563	0.0447329	2.39376	0.0438499
148.618	2.55867	0.0433874	2.38246	0.0435407
149.506	2.54542	0.0437686	2.38184	0.0433127
150.379	2.53343	0.0425492	2.37073	0.0418393
151.255	2.52356	0.0420937	2.35326	0.0422044
152.152	2.52084	0.0418679	2.3477	0.0420161
153.028	2.50295	0.0411285	2.3386	0.0417846
153.918	2.4831	0.040308	2.33054	0.0412221
154.791	2.47825	0.0408396	2.3177	0.0412023
155.661	2.46915	0.0399836	2.30479	0.0406648
156.532	2.44808	0.038644	2.29195	0.0396966
157.406	2.44153	0.0386006	2.28505	0.039218
158.299	2.42919	0.0375499	2.28108	0.0392378
159.196	2.41122	0.0380965	2.28186	0.0404974
160.072	2.40425	0.0368838	2.2688	0.0393238
160.96	2.39707	0.036518	2.26147	0.0388362
161.833	2.38399	0.0361426	2.23926	0.0379861
162.703	2.36824	0.0364821	2.23425	0.0382368
163.575	2.36483	0.0357735	2.22582	0.0376635
164.415	2.35088	0.0357478	2.21832	0.0374573
165.292	2.33925	0.0357874	2.20682	0.0378269
166.163	2.33279	0.0347914	2.25085	0.0378871
167.033	2.31749	0.0349608	2.19503	0.0372056
167.928	2.30958	0.034634	2.20916	0.037659
168.805	2.30741	0.0348355	2.18104	0.0366761
169.697	2.29113	0.0335677	2.15627	0.036164
170.593	2.28604	0.0340558	2.20897	0.0370839
171.463	2.27717	0.0334554	2.19535	0.0366988
172.333	2.26955	0.033393	2.10963	0.0351712
173.203	2.25624	0.0329628	2.12922	0.0345383
174.092	2.25003	0.0332087	2.12838	0.0354551
174.978	2.23515	0.032511	2.11086	0.0349668
175.858	2.23048	0.0327256	2.10987	0.034409
176.744	2.21671	0.03226	2.09184	0.0341816
177.613	2.20883	0.0316676	2.08488	0.0341858
178.483	2.19994	0.031795	2.07147	0.0343665
179.335	2.19878	0.0317987	2.07202	0.0337075
180.227	2.17779	0.0312451	2.06767	0.0342521
181.108	2.16981	0.0309931	2.05229	0.034022
181.974	2.16289	0.0308377	2.05517	0.0338436
182.863	2.15906	0.0304014	2.0477	0.0335411
183.733	2.14796	0.0306624	2.03978	0.0325137
184.607	2.13292	0.0301169	2.0317	0.033024
185.478	2.12972	0.0301815	2.02062	0.0333944
186.351	2.12397	0.030188	2.01489	0.0332722
187.221	2.11287	0.0298172	2.00654	0.0329198
188.109	2.10113	0.0291117	1.99617	0.0324734
188.982	2.09047	0.0288919	1.98939	0.0331694
189.852	2.08141	0.028935	1.97589	0.0319163
190.733	2.07401	0.0288493	1.97453	0.0326641
191.63	2.06654	0.0284962	1.96279	0.0316903
192.527	2.06499	0.029208	1.95657	0.0326167
193.402	2.05506	0.0286479	1.95175	0.0319797
194.272	2.04497	0.0277353	1.94766	0.0314802
195.141	2.03361	0.0277327	1.94309	0.0319499
196.032	2.03044	0.0280223	1.92933	0.031776
196.91	2.01946	0.0275439	1.91847	0.031739
197.789	2.01347	0.0280589	1.91072	0.0316007
198.678	2.00169	0.0276527	1.90659	0.0315396
199.551	1.99368	0.0275346	1.89947	0.0316166
200.44	1.98786	0.0267004	1.89948	0.0314465
201.312	1.97829	0.0275244	1.89301	0.0313188
202.186	1.97642	0.0269635	1.88986	0.0315599
203.056	1.96507	0.0272444	1.87631	0.031374
203.93	1.95431	0.0262915	1.86049	0.0310223
204.809	1.94726	0.0269875	1.8622	0.031416
205.663	1.95033	0.0267155	1.87867	0.0311365
206.535	1.93989	0.0267042	1.87828	0.0325949
207.407	1.92871	0.0265052	1.83634	0.0310827
208.287	1.91778	0.0258925	1.82761	0.0308016
209.153	1.91191	0.0260215	1.82156	0.0302177
210.022	1.90996	0.0263523	1.81304	0.0300498
210.891	1.90143	0.02672	1.8146	0.0306579
211.761	1.89402	0.0259961	1.80733	0.0309492
212.64	1.88819	0.0261635	1.80334	0.0304341
213.532	1.87619	0.025462	1.7969	0.0306684
214.404	1.87164	0.02591	1.7912	0.0305018
215.296	1.86095	0.0256582	1.78587	0.0310039
216.168	1.85627	0.0255217	1.77373	0.0303935
217.035	1.85242	0.0255755	1.7709	0.0311456
217.907	1.844	0.0255575	1.76461	0.0306786
218.793	1.83818	0.0255822	1.75833	0.0304477
219.683	1.82308	0.0249462	1.75264	0.0304985
220.553	1.82304	0.0251179	1.75146	0.0304411
221.446	1.81281	0.0250402	1.74709	0.0306882
222.317	1.80769	0.0250735	1.73631	0.0306128
223.184	1.79872	0.0245644	1.7347	0.0305152
224.057	1.80035	0.0250093	1.73152	0.0307986
224.942	1.78795	0.0248943	1.72132	0.030615
225.831	1.78537	0.024644	1.71108	0.0302694
226.729	1.78986	0.0251345	1.71473	0.0309063
227.625	1.76746	0.024911	1.70673	0.0302537
228.492	1.77403	0.0249232	1.70472	0.0305837
229.36	1.77153	0.0247107	1.69823	0.0305008
230.235	1.75771	0.0243354	1.69534	0.0306898
231.104	1.75002	0.0244375	1.68553	0.0304517
231.971	1.74859	0.0239975	1.68217	0.0307177
232.843	1.74095	0.0243549	1.68066	0.0307592
233.712	1.72771	0.0243999	1.67299	0.0308137
234.56	1.72718	0.0243274	1.66845	0.0304097
235.459	1.72183	0.0243988	1.66059	0.0304101
236.359	1.71764	0.0244908	1.65994	0.0301901
237.261	1.71057	0.0239291	1.65557	0.0312933
238.131	1.70494	0.0242307	1.65681	0.0313423
239.021	1.69829	0.0242487	1.64066	0.0306043
239.892	1.69169	0.0242421	1.64353	0.0309844
240.744	1.68678	0.0240954	1.64154	0.0310248
241.64	1.68171	0.0242264	1.63506	0.0310285
242.517	1.67307	0.0236873	1.63143	0.0313253
243.409	1.67101	0.0238587	1.6277	0.0315901
244.274	1.66553	0.024107	1.62035	0.0314481
245.145	1.65516	0.0234279	1.64389	0.0320422
246.015	1.65318	0.023817	1.63225	0.0323478
246.89	1.64981	0.0237697	1.63047	0.0325589
247.79	1.64269	0.0237706	1.62279	0.0325965
248.667	1.6324	0.02332	1.60359	0.0318721
249.558	1.62789	0.0232137	1.59583	0.0317525
250.423	1.62926	0.0233089	1.59205	0.0316251
251.292	1.62898	0.0238201	1.58733	0.031627
252.166	1.62783	0.0234994	1.58219	0.0321127
253.038	1.61871	0.0236247	1.58154	0.0318307
253.911	1.61799	0.024121	1.5749	0.0316943
254.781	1.61384	0.0235488	1.5729	0.0319167
255.641	1.60662	0.0234429	1.56597	0.0319017
256.519	1.60298	0.0238664	1.5614	0.0319458
257.399	1.59239	0.0232145	1.55943	0.0323059
258.269	1.59085	0.0233432	1.5514	0.0322617
259.161	1.5861	0.023389	1.54679	0.0323734
260.055	1.58153	0.0231458	1.54668	0.0323998
260.926	1.57899	0.023305	1.53961	0.0325025
261.794	1.57621	0.0238481	1.54069	0.0324733
262.667	1.57435	0.0239101	1.53719	0.0326899
263.551	1.56226	0.0235693	1.5275	0.032541
264.424	1.5566	0.0232841	1.52395	0.0324923
265.312	1.55566	0.0233703	1.52702	0.032676
266.206	1.55319	0.0234486	1.52142	0.0329094
267.075	1.54714	0.0234018	1.51991	0.0328464
267.953	1.54564	0.0235558	1.51228	0.0335431
268.844	1.54077	0.0234027	1.50881	0.0334226
269.722	1.53909	0.0232134	1.52232	0.0339886
270.598	1.53496	0.0235965	1.52143	0.0345252
271.486	1.52558	0.0235259	1.50743	0.0342897
272.355	1.52334	0.0235896	1.50401	0.034135
273.226	1.51995	0.0235499	1.51832	0.0351388
274.094	1.51853	0.0234221	1.50669	0.0352321
274.971	1.51173	0.0236333	1.50818	0.0348777
275.861	1.51053	0.023643	1.50106	0.0351489
276.734	1.50047	0.0235234	1.4931	0.0350129
277.601	1.50146	0.0238332	1.4823	0.0343934
278.471	1.4964	0.0238325	1.46586	0.0339578
279.32	1.49166	0.023675	1.467	0.0333814
280.219	1.49307	0.0234416	1.4586	0.033584
281.119	1.4898	0.0238359	1.45774	0.033825
281.989	1.48821	0.0235076	1.45264	0.033618
282.882	1.48095	0.023665	1.45019	0.0336177
283.755	1.47807	0.0235085	1.44746	0.0336579
284.625	1.47276	0.0238331	1.4403	0.0338193
285.498	1.4738	0.0239328	1.43343	0.0336962
286.399	1.47371	0.0238617	1.43331	0.0338817
287.277	1.4684	0.024021	1.43147	0.0340644
288.15	1.47033	0.0240577	1.42544	0.0339198
289.012	1.46286	0.0240138	1.42105	0.0340911
289.886	1.46108	0.0242929	1.41879	0.0339995
290.773	1.45517	0.0239594	1.41796	0.0339969
291.647	1.45378	0.0245176	1.41108	0.0341793
292.527	1.44824	0.0243083	1.41145	0.0342751
293.418	1.44645	0.0244598	1.40245	0.033868
294.298	1.44223	0.0244903	1.40281	0.0344201
295.179	1.43412	0.0243261	1.39225	0.0339927
296.051	1.43028	0.0241607	1.39293	0.0342126
296.925	1.43312	0.0243317	1.3903	0.0344277
297.798	1.42802	0.0246261	1.38372	0.0343639
298.666	1.42512	0.0247497	1.38285	0.0344305
299.521	1.42322	0.0249983	1.37713	0.0345036
300.383	1.41986	0.0250027	1.3757	0.0345545
301.251	1.42209	0.0247863	1.3696	0.0345164
302.146	1.41332	0.0247154	1.366	0.034216
303.024	1.40908	0.0250663	1.36487	0.0344234
303.92	1.40495	0.0250372	1.35761	0.034426
304.814	1.40279	0.024572	1.35637	0.0348337
305.668	1.39926	0.0249509	1.35245	0.0344081
306.554	1.39577	0.0251156	1.34469	0.0346311
307.431	1.38883	0.0247974	1.34399	0.0345662
308.328	1.38916	0.0254123	1.34052	0.0346711
309.206	1.38715	0.0252877	1.33508	0.0346102
310.094	1.3862	0.0253161	1.33288	0.0350549
310.964	1.3901	0.0254439	1.33209	0.0348797
311.835	1.39981	0.0262601	1.32904	0.0349021
312.71	1.39096	0.0260335	1.32568	0.0347796
313.58	1.38663	0.0259813	1.32443	0.0348379
314.457	1.38403	0.0259156	1.31807	0.0348825
315.35	1.38825	0.0261072	1.3175	0.034649
316.227	1.38233	0.0260913	1.31317	0.0349481
317.11	1.38359	0.026124	1.30867	0.0350118
317.981	1.37544	0.0259591	1.30586	0.0352124
318.854	1.37467	0.025915	1.30381	0.0349487
319.725	1.35679	0.0257895	1.30044	0.0350955
320.573	1.36085	0.0257908	1.29845	0.034756
321.458	1.35684	0.0258331	1.29328	0.0347368
322.331	1.35548	0.0255537	1.2892	0.0348576
323.202	1.34639	0.0259568	1.28555	0.0346545
324.079	1.34323	0.025569	1.27898	0.0348216
324.978	1.34034	0.0256742	1.28359	0.035259
325.877	1.34266	0.0258726	1.2808	0.0348034
326.757	1.33475	0.0255395	1.27866	0.0348223
327.638	1.33489	0.0255453	1.27333	0.034858
328.509	1.33007	0.0258064	1.26762	0.0347183
329.384	1.32428	0.025562	1.2684	0.0347172
330.256	1.32414	0.0255221	1.26514	0.0350765
331.136	1.32478	0.0258998	1.26133	0.0349274
332.025	1.32177	0.0254705	1.25625	0.0349003
332.9	1.31857	0.0257203	1.25203	0.0345465
333.769	1.31505	0.0258332	1.24619	0.0349467
334.64	1.31226	0.0256105	1.24588	0.0350516
335.51	1.31182	0.025752	1.2397	0.0350328
336.383	1.30585	0.0257185	1.23912	0.0350367
337.279	1.30484	0.0256415	1.23604	0.0351237
338.15	1.3037	0.0258527	1.23359	0.0346879
339.028	1.29825	0.0252782	1.22747	0.0348717
339.892	1.2954	0.0255876	1.22639	0.0350595
340.765	1.2944	0.0255438	1.22583	0.0348549
341.653	1.28986	0.0254013	1.22224	0.0350328
342.528	1.29005	0.0255047	1.22953	0.0350549
343.396	1.28628	0.0255742	1.21186	0.0352255
344.268	1.28709	0.0257277	1.20938	0.0345676
345.14	1.28463	0.0255197	1.21841	0.0347639
346.009	1.28179	0.0256404	1.21662	0.0356249
346.887	1.27853	0.0255082	1.21143	0.0354549
347.779	1.27623	0.0254462	1.21027	0.0355191
348.678	1.27424	0.0255256	1.20489	0.0351493
349.552	1.27126	0.0255374	1.20015	0.0349868
350.42	1.26563	0.025564	1.19511	0.0350264
351.311	1.26747	0.0257366	1.19532	0.0352936
352.181	1.26458	0.0255411	1.17473	0.0340871
353.062	1.2564	0.0256807	1.17797	0.0336304
353.955	1.2565	0.0253488	1.1797	0.0338297
354.831	1.25631	0.0254742	1.18005	0.0342589
355.696	1.25041	0.0254713	1.17383	0.0340617
356.588	1.24974	0.0254283	1.1698	0.0340334
357.46	1.24632	0.0254408	1.16926	0.0339044
358.307	1.24694	0.0257132	1.16078	0.0335975
359.19	1.2423	0.0255646	1.15925	0.033936
360.081	1.23921	0.0254231	1.15574	0.0335543
360.974	1.24067	0.0256359	1.15779	0.0337732
361.843	1.23474	0.025689	1.16453	0.0340655
362.715	1.23347	0.025682	1.1584	0.0333748
363.606	1.23287	0.0258507	1.15459	0.0329342
364.48	1.22434	0.0257926	1.15573	0.0330814
365.349	1.22607	0.0257274	1.1599	0.0333683
366.22	1.22153	0.0256796	1.16288	0.0336254
367.09	1.22103	0.0259363	1.17742	0.0336219
367.961	1.23544	0.0261561	1.19385	0.0338375
368.83	1.22342	0.0262539	1.20981	0.0346134
369.693	1.23228	0.0262181	1.2301	0.0350417
370.581	1.23467	0.026711	1.2425	0.0359076
371.48	1.23635	0.0269965	1.24596	0.0358149
372.351	1.24249	0.0280144	1.26486	0.0370244
373.215	1.24564	0.0282417	1.27657	0.0379863
374.094	1.25839	0.0291153	1.28121	0.0383647
374.984	1.26369	0.0297659	1.28777	0.0385438
375.863	1.26647	0.0303043	1.28709	0.0386129
376.759	1.28265	0.0309561	1.28402	0.0386348
377.638	1.29161	0.0314898	1.2953	0.0401005
378.5	1.29984	0.0320186	1.28407	0.0389116
379.371	1.30749	0.0321669	1.28966	0.0395122
380.244	1.31436	0.0324499	1.28542	0.0394141
381.134	1.32144	0.0329851	1.28107	0.0391313
382.034	1.326	0.0325692	1.27988	0.0395884
382.907	1.34458	0.0327975	1.26717	0.0388758
383.787	1.33142	0.0321402	1.26194	0.0386055
384.651	1.33868	0.0312888	1.25209	0.0382431
385.538	1.33901	0.0309418	1.24523	0.0386589
386.41	1.34047	0.0303883	1.23713	0.0383755
387.259	1.33721	0.0299058	1.22568	0.0378662
388.13	1.33541	0.02968	1.21632	0.0376842
389	1.33134	0.0291378	1.20705	0.0381103
389.87	1.32249	0.0285559	1.19905	0.0376538
390.739	1.32021	0.0284466	1.18906	0.037739
391.618	1.31374	0.0281673	1.18054	0.0377614
392.51	1.29948	0.0277108	1.16609	0.0373426
393.408	1.29074	0.0276162	1.15621	0.0368124
394.3	1.28101	0.0269495	1.14638	0.0367848
395.175	1.27367	0.0267886	1.13363	0.0362794
396.072	1.25777	0.0264741	1.13193	0.0364811
396.94	1.24891	0.0255736	1.11831	0.0357348
397.817	1.23565	0.0256759	1.11151	0.0355472
398.713	1.22723	0.0254435	1.10334	0.0355129
399.588	1.21622	0.0252748	1.09632	0.0353606
400.479	1.20329	0.0251097	1.08749	0.0350284
401.35	1.1951	0.0254103	1.08224	0.0355082
402.221	1.1886	0.0253009	1.07183	0.0350963
403.09	1.18088	0.0249049	1.06785	0.0348424
403.967	1.16339	0.0247915	1.0589	0.0348817
404.836	1.15928	0.0245887	1.05065	0.0345506
405.732	1.14632	0.0245693	1.04514	0.0341118
406.603	1.13828	0.0249738	1.03642	0.033889
407.472	1.12585	0.0251202	1.02857	0.0337236
408.341	1.11708	0.0253849	1.02362	0.033507
409.214	1.11025	0.0255969	1.01798	0.0332653
410.089	1.10314	0.0259201	1.01221	0.0329513
410.96	1.09542	0.0260795	1.00385	0.0326878
411.83	1.08344	0.0260159	0.998805	0.0326061
412.7	1.07882	0.0262154	0.99123	0.0325805
413.56	1.0698	0.0263158	0.992307	0.0325959
414.441	1.06774	0.0262319	0.97756	0.0326072
415.338	1.05751	0.0263541	0.972009	0.0323721
416.216	1.04966	0.0260509	0.974567	0.0324332
417.103	1.04694	0.0262138	0.961607	0.0319874
417.976	1.04204	0.0261099	0.95943	0.0319624
418.853	1.03376	0.0259937	0.950828	0.0314907
419.718	1.02996	0.0258837	0.9468	0.0314357
	1.02127	0.0259118	0.943165	0.0311061
	1.01687	0.0257261	0.940581	0.0311391
	1.01135	0.0257913	0.552809	0.052071
	1.01069	0.0257653	0.546945	0.0509214
	1.00224	0.0254635	0.543464	0.0500538
	0.998229	0.0253653	0.5383	0.0493121
	0.9928	0.025298	0.5355	0.0475506
	0.988595	0.0252109	0.532045	0.0464301
			0.527718	0.0450588
			0.523155	0.0434978
			0.517864	0.0406263
			0.512518	0.038208
			0.507645	0.0361134
			0.504373	0.0347559
			0.500209	0.0321454
			0.4959	0.030264
			0.491691	0.0284123
			0.487818	0.0269095
			0.485364	0.0258898
			0.481809	0.024293
			0.477518	0.0233219
			0.475945	0.022704
			0.474964	0.0221597
			0.472527	0.0214431
			0.470936	0.0211527
			0.467464	0.0209242
			0.467445	0.0202657
			0.466555	0.0203696
			0.464845	0.0199225
			0.463327	0.0196874
			0.461	0.0190851
			0.460682	0.0190035
			0.459545	0.0185462
			0.457255	0.0182434
			0.458809	0.0184687
			0.457091	0.0181375
			0.455191	0.0180496
			0.456236	0.0178392
			0.455091	0.0179949
			0.454573	0.0180624
			0.454691	0.0178924
			0.453845	0.017994
			0.453809	0.0179383
			0.452627	0.0178046
			0.451836	0.0177037
			0.450618	0.0178998
			0.450836	0.0178654
			0.450691	0.01777
			0.451591	0.0179303
			0.450827	0.0179782
			0.452282	0.0182875
			0.450282	0.017995
			0.4512	0.0177354
			0.449064	0.0177155
			0.450936	0.017802
			0.449645	0.01774
			0.4511	0.0181277
			0.450064	0.0176767
			0.450618	0.0176683
			0.450564	0.0176147
			0.450873	0.0174757
